# Supplementary material for: TREM2 is down-regulated by HSV1 in microglia and involved in antiviral defense in the brain
Source: Sci Adv. 2023 Aug 18;9(33):eadf5808. doi: 10.1126/sciadv.adf5808 (PMC10438464; doi:10.1126/sciadv.adf5808)
Supplement: Supplementary file 2 — Data S1 and S2 [file sciadv.adf5808_data_s1_and_s2.zip]

Archive with 2 entries (2 files):
- adf5808_Data_S1.xlsx
- adf5808_Data_S2.xlsx
