# Supplementary material for: TREM2 is down-regulated by HSV1 in microglia and involved in antiviral defense in the brain
Source: Sci Adv. 2023 Aug 18;9(33):eadf5808. doi: 10.1126/sciadv.adf5808 (PMC10438464; doi:10.1126/sciadv.adf5808)
Supplement: Supplementary file 2 — Data S1 and S2 [file sciadv.adf5808_data_s1_and_s2.zip › adf5808_Data_S1.xlsx]

## Sheet: HSV1 vs Uninfected results - mR
ensembl_gene_id	gene_symbol	gene_biotype	baseMean	log2FoldChange	lfcSE	stat	pvalue	padj	HSV1_S1	HSV1_S2	HSV1_S3	Uninfected_S1	Uninfected_S2	Uninfected_S3
ENSG00000121410	A1BG	protein_coding	11.4486	-0.995638	0.837373	-1.189	0.234439	0.33577	9.55186	7.21366	6.04816	24.2773	7.5421	14.0584
ENSG00000268895	A1BG-AS1	lncRNA	93.5994	0.440309	0.309286	1.42363	0.154554	0.239565	131.603	82.2357	108.867	74.5659	85.7914	78.5333
ENSG00000148584	A1CF	protein_coding	0.605779	3.17539	3.81386	0.832592	0.405075	NA	2.12264	0	1.51204	0	0	0
ENSG00000175899	A2M	protein_coding	21583.3	-2.56952	0.119438	-21.5135	1.16439e-102	3.20822e-100	6582.3	6202.3	5883.35	35386.7	39770.4	35674.5
ENSG00000245105	A2M-AS1	lncRNA	12.8744	-2.10579	0.816179	-2.58005	0.00987847	0.024212	4.24527	4.3282	6.04816	27.7454	17.9125	16.9671
ENSG00000166535	A2ML1	protein_coding	1.07514	3.99469	3.0326	1.31725	0.187755	NA	2.12264	4.3282	0	0	0	0
ENSG00000256661	A2ML1-AS1	lncRNA	1.74662	3.6647	2.26833	1.6156	0.106181	0.178021	1.06132	2.88546	6.04816	0	0	0.484773
ENSG00000256069	A2MP1	transcribed_unprocessed_pseudogene	3.58933	4.73891	1.81565	2.61004	0.00905318	0.0224359	3.18395	5.77093	12.0963	0	0	0.484773
ENSG00000184389	A3GALT2	protein_coding	1.44273	4.40739	3.01592	1.46138	0.143912	0.226239	0	8.65639	0	0	0	0
ENSG00000128274	A4GALT	protein_coding	9.15109	2.35187	1.01993	2.3059	0.0211159	0.046984	22.2877	12.9846	10.5843	0	5.65657	3.39341
ENSG00000118017	A4GNT	protein_coding	43.9766	9.35183	1.2588	7.42916	1.09291e-13	1.22767e-12	116.745	85.1212	61.9936	0	0	0
ENSG00000281376	ABALON	lncRNA	31.995	-1.95228	0.535414	-3.6463	0.000266045	0.000940015	11.6745	15.8701	12.0963	34.6818	56.5657	61.0814
ENSG00000183044	ABAT	protein_coding	82.6978	-0.687393	0.311301	-2.20813	0.0272351	0.0582732	60.4951	69.2511	60.4816	102.311	100.876	102.772
ENSG00000165029	ABCA1	protein_coding	5433.34	0.465365	0.170794	2.72472	0.00643569	0.0166293	5017.91	7862.89	6026.99	3883.5	5158.79	4649.95
ENSG00000154263	ABCA10	protein_coding	14.9805	1.01448	0.788539	1.28653	0.198257	0.29328	25.4716	23.0837	12.0963	6.06932	3.77105	19.3909
ENSG00000251595	ABCA11P	transcribed_processed_pseudogene	104.308	0.75759	0.300064	2.52476	0.0115777	0.0278441	158.136	106.762	128.523	65.8954	76.3637	90.1678
ENSG00000144452	ABCA12	protein_coding	0.998319	-3.01942	2.87774	-1.04924	0.29407	NA	0	0	0	1.73409	3.77105	0.484773
ENSG00000179869	ABCA13	protein_coding	4.46115	5.02415	1.76308	2.84964	0.00437692	0.0118517	13.7971	1.44273	10.5843	0	0.942762	0
ENSG00000238098	ABCA17P	transcribed_unitary_pseudogene	1.49582	3.31319	2.35574	1.40643	0.159596	0.246114	2.12264	2.88546	3.02408	0	0.942762	0
ENSG00000107331	ABCA2	protein_coding	154.671	-0.259998	0.275223	-0.944683	0.344821	0.4559	164.504	128.403	128.523	124.855	214.007	167.732
ENSG00000167972	ABCA3	protein_coding	77.1291	-3.04406	0.385205	-7.90244	2.73494e-15	3.50643e-14	14.8585	14.4273	21.1686	143.062	129.158	140.099
ENSG00000198691	ABCA4	protein_coding	5.39501	3.5625	1.45482	2.44876	0.014335	0.0335686	11.6745	5.77093	12.0963	0	2.82829	0
ENSG00000154265	ABCA5	protein_coding	160.755	-0.201574	0.290424	-0.694068	0.487639	0.597149	201.65	126.96	119.451	128.323	176.297	211.846
ENSG00000154262	ABCA6	protein_coding	78.9085	-0.236962	0.358779	-0.660467	0.508954	0.617323	66.8631	76.4648	74.0899	53.7568	115.017	87.2592
ENSG00000064687	ABCA7	protein_coding	191.78	-0.0684292	0.234534	-0.291766	0.770466	0.836669	201.65	157.258	202.613	168.207	215.893	205.059
ENSG00000154258	ABCA9	protein_coding	20.0646	0.786512	0.682536	1.15234	0.249182	0.352837	19.1037	27.4119	30.2408	4.33523	16.027	23.2691
ENSG00000085563	ABCB1	protein_coding	14.7266	0.626024	0.779177	0.803443	0.421719	0.534002	30.7782	4.3282	18.1445	11.2716	14.1414	9.69547
ENSG00000135776	ABCB10	protein_coding	235.018	-0.89912	0.254598	-3.53152	0.000413177	0.00140595	116.745	177.456	199.589	243.64	364.849	307.831
ENSG00000073734	ABCB11	protein_coding	3.09384	0.198767	1.53842	0.129203	0.897197	0.930821	5.30659	0	4.53612	3.46818	2.82829	2.42387
ENSG00000005471	ABCB4	protein_coding	13.9022	0.381774	0.793502	0.481125	0.630427	0.72286	8.49055	8.65639	30.2408	6.93636	16.9697	12.1193
ENSG00000004846	ABCB5	protein_coding	1.20315	1.49223	2.71055	0.550525	0.58196	NA	5.30659	0	0	0	0.942762	0.969547
ENSG00000115657	ABCB6	protein_coding	429.475	3.54859	0.240897	14.7307	4.09319e-49	2.68642e-47	1068.75	666.542	636.569	71.9648	78.2493	54.7794
ENSG00000131269	ABCB7	protein_coding	409.16	-0.022713	0.186087	-0.122056	0.902855	0.934467	387.381	427.049	403.715	345.084	469.496	422.238
ENSG00000197150	ABCB8	protein_coding	151.533	-0.922594	0.260103	-3.54703	0.000389599	0.00133239	87.0281	105.319	122.475	175.143	225.32	193.909
ENSG00000150967	ABCB9	protein_coding	64.607	-2.87494	0.437203	-6.57574	4.84104e-11	4.22556e-10	24.4103	7.21366	13.6084	112.716	122.559	107.135
ENSG00000103222	ABCC1	protein_coding	591.921	-0.310367	0.161095	-1.92661	0.0540288	0.103766	504.126	568.436	512.581	639.012	714.614	612.754
ENSG00000124574	ABCC10	protein_coding	310.598	-0.563699	0.194644	-2.89606	0.00377884	0.0104088	224.999	266.905	261.583	338.148	368.62	403.331
ENSG00000121270	ABCC11	protein_coding	8.23313	2.14675	1.0045	2.13714	0.0325868	0.0679176	21.2264	10.0991	9.07224	0.867045	3.77105	4.36296
ENSG00000140798	ABCC12	protein_coding	3.04626	5.50568	1.98635	2.77175	0.00557555	0.0146782	9.55186	7.21366	1.51204	0	0	0
ENSG00000243064	ABCC13	transcribed_unprocessed_pseudogene	2.64548	1.61861	1.65938	0.975432	0.329346	0.439921	3.18395	4.3282	4.53612	0	1.88552	1.93909
ENSG00000023839	ABCC2	protein_coding	32.2162	3.33779	0.572968	5.82544	5.69623e-09	3.9724e-08	55.1886	64.9229	55.9455	9.5375	1.88552	5.81728
ENSG00000108846	ABCC3	protein_coding	393.143	-1.57414	0.20182	-7.79972	6.20432e-15	7.77364e-14	233.49	209.196	148.18	578.319	612.795	576.88
ENSG00000125257	ABCC4	protein_coding	736.459	-0.0196706	0.158927	-0.123771	0.901496	0.933578	717.451	695.397	781.724	651.151	821.146	751.883
ENSG00000114770	ABCC5	protein_coding	1974.6	-0.16785	0.157633	-1.06481	0.286962	0.394939	2181.01	1690.88	1705.58	2395.65	1836.5	2037.99
ENSG00000223882	ABCC5-AS1	lncRNA	0.399514	-1.73182	3.9894	-0.434106	0.664211	NA	0	0	0	0	0.942762	1.45432
ENSG00000091262	ABCC6	protein_coding	22.3856	0.719609	0.622877	1.1553	0.247968	0.351492	18.0424	47.6102	18.1445	20.8091	12.2559	17.4518
ENSG00000256340	ABCC6P1	transcribed_unprocessed_pseudogene	2.94449	5.45157	1.96722	2.7712	0.00558501	0.0146964	7.42923	7.21366	3.02408	0	0	0
ENSG00000006071	ABCC8	protein_coding	2.60454	5.25788	2.12342	2.47614	0.0132812	0.0313752	1.06132	11.5419	3.02408	0	0	0
ENSG00000069431	ABCC9	protein_coding	0.928962	0.831471	2.97057	0.279903	0.779552	NA	2.12264	0	1.51204	0	0	1.93909
ENSG00000101986	ABCD1	protein_coding	723.699	0.682983	0.183115	3.72979	0.000191638	0.000696032	706.838	1011.36	957.121	580.92	611.853	474.108
ENSG00000117528	ABCD3	protein_coding	304.448	-0.960446	0.206797	-4.64438	3.41098e-06	1.65511e-05	170.872	219.295	231.342	360.691	443.098	401.392
ENSG00000119688	ABCD4	protein_coding	568.319	-0.221091	0.173536	-1.27403	0.202651	0.298559	489.268	611.718	473.268	660.688	618.452	556.52
ENSG00000164163	ABCE1	protein_coding	606.419	-1.01765	0.171075	-5.94859	2.7046e-09	1.95812e-08	350.235	444.361	409.763	731.786	892.796	809.572
ENSG00000204574	ABCF1	protein_coding	462.874	0.128603	0.178615	0.720003	0.471523	0.582247	430.895	555.452	464.196	476.875	443.098	406.725
ENSG00000033050	ABCF2	protein_coding	434.624	-1.11145	0.191502	-5.80386	6.48069e-09	4.48625e-08	304.598	251.035	267.631	691.035	587.341	506.103
ENSG00000285292	ABCF2-H2BE1	protein_coding	364.255	-1.1905	0.206333	-5.76978	7.93737e-09	5.43665e-08	257.9	209.196	196.565	590.458	506.263	425.146
ENSG00000161204	ABCF3	protein_coding	272.109	-0.37123	0.204228	-1.81772	0.0691069	0.127011	256.839	219.295	234.366	337.281	315.825	269.049
ENSG00000160179	ABCG1	protein_coding	807.883	1.20295	0.195734	6.14585	7.95381e-10	6.08909e-09	831.012	1435.52	1112.86	511.557	515.691	440.659
ENSG00000118777	ABCG2	protein_coding	226.198	-1.90977	0.253899	-7.52174	5.40523e-14	6.18352e-13	105.071	105.319	74.0899	273.119	419.529	380.062
ENSG00000172350	ABCG4	protein_coding	7.36617	5.76042	1.51654	3.7984	0.000145634	0.000541625	10.6132	12.9846	19.6565	0	0.942762	0
ENSG00000138075	ABCG5	protein_coding	0.75602	3.4676	3.8466	0.901471	0.367338	NA	0	0	4.53612	0	0	0
ENSG00000143994	ABHD1	protein_coding	2.74301	0.963163	1.85814	0.518348	0.604216	0.701129	2.12264	1.44273	7.5602	0	0	5.33251
ENSG00000144827	ABHD10	protein_coding	692.777	-1.58322	0.171745	-9.21841	3.01536e-20	5.47678e-19	326.886	310.187	403.715	1156.64	1014.41	944.823
ENSG00000106077	ABHD11	protein_coding	62.5473	-1.0756	0.407508	-2.63946	0.00830379	0.0207762	42.4527	51.9383	25.7047	97.1091	100.876	57.2033
ENSG00000225969	ABHD11-AS1	transcribed_unitary_pseudogene	6.00546	3.19016	1.27892	2.49442	0.0126163	0.0299969	10.6132	17.3128	4.53612	2.60114	0	0.969547
ENSG00000100997	ABHD12	protein_coding	1440.42	-0.691656	0.159334	-4.34093	1.41881e-05	6.28895e-05	1007.19	1167.17	1131.01	2139	1583.84	1614.3
ENSG00000131969	ABHD12B	protein_coding	2.41471	2.70019	1.98138	1.36278	0.17295	0.263261	9.55186	0	3.02408	0	0.942762	0.969547
ENSG00000139826	ABHD13	protein_coding	476.106	0.35131	0.182022	1.93005	0.053601	0.103025	476.532	574.207	551.894	350.286	457.24	446.476
ENSG00000248487	ABHD14A	protein_coding	22.7214	-2.77255	0.719076	-3.85571	0.000115395	0.000438718	9.55186	7.21366	0	50.2886	35.825	33.4494
ENSG00000114786	ABHD14A-ACY1	protein_coding	62.0142	-3.89655	0.533564	-7.30288	2.8168e-13	3.05034e-12	15.9198	4.3282	1.51204	143.93	106.532	99.8633
ENSG00000114779	ABHD14B	protein_coding	32.4752	-1.80144	0.556779	-3.23548	0.0012144	0.00376875	23.349	5.77093	13.6084	40.7511	55.623	55.7489
ENSG00000168792	ABHD15	protein_coding	118.825	-1.38844	0.337281	-4.11658	3.84541e-05	0.000159078	43.5141	89.4494	65.0177	124.855	226.263	163.853
ENSG00000264031	ABHD15-AS1	lncRNA	0.6809	3.32674	3.64746	0.912071	0.361731	NA	1.06132	0	3.02408	0	0	0
ENSG00000204427	ABHD16A	protein_coding	875.312	-0.930682	0.147252	-6.32035	2.60972e-10	2.11427e-09	569.928	604.505	633.545	1233.81	1091.72	1118.37
ENSG00000183260	ABHD16B	protein_coding	4.84055	2.39337	1.33275	1.79581	0.0725244	0.131914	8.49055	8.65639	7.5602	0	0.942762	3.39341
ENSG00000129968	ABHD17A	protein_coding	356.313	-0.996578	0.196603	-5.06899	3.99928e-07	2.20758e-06	204.834	232.28	278.215	425.719	507.206	489.621
ENSG00000198658	ABHD17AP1	unprocessed_pseudogene	0.321394	0.802792	4.07428	0.197039	0.843797	NA	1.06132	0	0	0.867045	0	0
ENSG00000250536	ABHD17AP3	unprocessed_pseudogene	23.3548	-1.33564	0.646304	-2.06658	0.0387734	0.0786563	7.42923	14.4273	18.1445	52.0227	30.1684	17.9366
ENSG00000229107	ABHD17AP4	processed_pseudogene	2.07464	1.22361	1.92764	0.634771	0.525578	0.632652	0	7.21366	1.51204	0.867045	1.88552	0.969547
ENSG00000263366	ABHD17AP5	processed_pseudogene	4.80599	-1.25203	1.36063	-0.920182	0.357478	0.469067	5.30659	1.44273	1.51204	13.0057	6.59933	0.969547
ENSG00000226981	ABHD17AP6	unprocessed_pseudogene	0.752241	-2.62275	3.17688	-0.825573	0.409047	NA	0	0	0	2.60114	0.942762	0.969547
ENSG00000107362	ABHD17B	protein_coding	167.222	1.18778	0.242537	4.89732	9.71541e-07	5.08419e-06	252.594	212.082	231.342	98.8432	118.788	89.6831
ENSG00000136379	ABHD17C	protein_coding	5.64282	0.460448	1.13616	0.405269	0.68528	0.769573	2.12264	10.0991	7.5602	2.60114	5.65657	5.81728
ENSG00000164074	ABHD18	protein_coding	229.976	0.199579	0.22727	0.878162	0.379856	0.492457	245.165	269.791	222.27	173.409	257.374	211.846
ENSG00000140526	ABHD2	protein_coding	1081.45	-2.32257	0.189093	-12.2827	1.12207e-34	4.27823e-33	393.749	353.469	332.649	1324.85	2157.98	1926
ENSG00000158201	ABHD3	protein_coding	446.224	-0.0653946	0.172076	-0.380033	0.703921	0.784444	420.282	490.529	397.666	462.135	453.469	453.263
ENSG00000100439	ABHD4	protein_coding	169.088	-1.409	0.25624	-5.49876	3.82463e-08	2.41153e-07	84.9055	113.976	78.6261	239.304	278.115	219.602
ENSG00000011198	ABHD5	protein_coding	2702.78	4.55041	0.175701	25.8985	6.91802e-148	4.29889e-145	6550.46	4589.33	4412.13	196.819	251.717	216.209
ENSG00000163686	ABHD6	protein_coding	121.177	-1.53326	0.29733	-5.15675	2.51277e-07	1.43224e-06	43.5141	79.3503	65.0177	179.478	187.61	172.095
ENSG00000127220	ABHD8	protein_coding	76.0543	-1.16093	0.332122	-3.49548	0.000473218	0.00158933	50.9433	50.4956	39.313	102.311	103.704	109.559
ENSG00000136754	ABI1	protein_coding	1498.13	1.07548	0.151748	7.08727	1.36779e-12	1.38659e-11	1669.45	2227.58	2200.02	973.692	980.473	937.552
ENSG00000138443	ABI2	protein_coding	361.102	0.309052	0.199777	1.54698	0.121868	0.198664	451.06	327.5	420.347	280.056	332.795	354.854
ENSG00000108798	ABI3	protein_coding	293.581	-0.312814	0.211518	-1.47891	0.139166	0.220285	221.816	314.516	249.487	350.286	340.337	285.047
ENSG00000154175	ABI3BP	protein_coding	2.12644	1.43828	2.00063	0.718912	0.472195	0.58283	6.36791	0	3.02408	0	0.942762	2.42387
ENSG00000119328	ABITRAM	protein_coding	68.3819	-1.46935	0.375431	-3.91376	9.08711e-05	0.000352361	31.8395	27.4119	49.8973	93.6409	118.788	88.7135
ENSG00000097007	ABL1	protein_coding	613.244	-1.11657	0.170465	-6.55014	5.74816e-11	4.97572e-10	406.485	323.172	430.931	888.721	840.944	789.211
ENSG00000143322	ABL2	protein_coding	2624.93	1.01838	0.14309	7.11704	1.10273e-12	1.12807e-11	3525.7	3788.61	3229.72	1493.05	1941.15	1771.36
ENSG00000099204	ABLIM1	protein_coding	5.70489	-0.350709	1.26318	-0.27764	0.781289	0.845029	2.12264	12.9846	0	4.33523	8.48486	6.30205
ENSG00000163995	ABLIM2	protein_coding	5.08147	0.283523	1.19229	0.237797	0.812039	0.868001	10.6132	1.44273	4.53612	4.33523	4.71381	4.84773
ENSG00000173210	ABLIM3	protein_coding	224.413	-0.976711	0.211073	-4.62735	3.70368e-06	1.78675e-05	141.155	160.143	152.716	299.998	304.512	287.955
ENSG00000175164	ABO	protein_coding	1.53869	4.50762	2.65681	1.69663	0.0897668	0.156297	3.18395	0	6.04816	0	0	0
ENSG00000159842	ABR	protein_coding	3086.02	-0.202612	0.134431	-1.50718	0.131764	0.211387	2601.29	3013.87	2993.84	3430.03	3514.62	2962.45
ENSG00000174429	ABRA	protein_coding	0.834683	3.63374	3.342	1.08729	0.276907	NA	2.12264	2.88546	0	0	0	0
ENSG00000146386	ABRACL	protein_coding	273.585	-0.560064	0.195801	-2.86038	0.00423137	0.0115045	215.448	207.753	240.414	335.546	323.367	318.981
ENSG00000235361	ABR-AS1	lncRNA	0.504013	2.87685	4.02444	0.714845	0.474705	NA	0	0	3.02408	0	0	0
ENSG00000163322	ABRAXAS1	protein_coding	546.588	1.31407	0.173025	7.59471	3.08478e-14	3.60665e-13	739.739	774.747	822.55	345.951	331.852	264.686
ENSG00000165660	ABRAXAS2	protein_coding	527.828	0.284869	0.164573	1.73096	0.0834596	0.147576	531.72	572.765	635.057	471.673	502.492	453.263
ENSG00000146109	ABT1	protein_coding	117.22	-0.82168	0.290815	-2.82544	0.00472155	0.0126849	82.7828	88.0066	83.1622	190.75	128.216	130.404
ENSG00000250496	ABT1P1	processed_pseudogene	0.899281	-1.46453	3.06405	-0.477973	0.63267	NA	0	1.44273	0	3.46818	0	0.484773
ENSG00000114626	ABTB1	protein_coding	189.905	-0.622635	0.223365	-2.78752	0.00531125	0.0140699	164.504	142.83	140.62	234.969	227.206	229.298
ENSG00000166016	ABTB2	protein_coding	336.402	4.48198	0.261549	17.1363	7.9583e-66	8.70525e-64	660.14	689.626	579.111	27.7454	43.3671	18.4214
ENSG00000278540	ACACA	protein_coding	282.818	-1.09065	0.253596	-4.30074	1.70226e-05	7.45036e-05	186.792	191.883	163.3	248.842	493.065	413.027
ENSG00000076555	ACACB	protein_coding	39.2916	1.25334	0.480065	2.61077	0.00903396	0.0223959	81.7215	49.0529	34.7769	28.6125	20.7408	20.8453
ENSG00000111271	ACAD10	protein_coding	184.644	-0.634348	0.226836	-2.79651	0.00516585	0.013742	149.646	128.403	155.74	230.634	226.263	217.178
ENSG00000240303	ACAD11	protein_coding	139.607	-0.873349	0.281174	-3.10608	0.00189585	0.0056259	125.236	92.3348	77.114	149.132	197.98	195.848
ENSG00000151498	ACAD8	protein_coding	119.346	-1.19215	0.29541	-4.03559	5.4466e-05	0.000219593	66.8631	57.7093	93.7465	193.351	154.613	149.795
ENSG00000177646	ACAD9	protein_coding	377.263	-0.524931	0.175216	-2.99591	0.00273623	0.00780948	303.537	304.416	320.552	423.118	457.24	454.717
ENSG00000115361	ACADL	protein_coding	0.252007	1.81065	4.08047	0.443736	0.657234	NA	0	0	1.51204	0	0	0
ENSG00000117054	ACADM	protein_coding	683.275	-0.930452	0.169725	-5.48211	4.20274e-08	2.63855e-07	391.626	500.628	520.142	889.588	968.217	829.447
ENSG00000122971	ACADS	protein_coding	51.8568	-1.16845	0.46905	-2.4911	0.0127348	0.0302139	25.4716	49.0529	21.1686	99.7102	72.5927	43.1448
ENSG00000196177	ACADSB	protein_coding	412.839	0.702338	0.207776	3.38027	0.000724147	0.00234863	582.664	500.628	449.076	258.379	397.846	288.44
ENSG00000072778	ACADVL	protein_coding	1012.5	-1.11572	0.209549	-5.32441	1.01281e-07	6.05531e-07	533.843	816.586	568.527	1818.19	1150.17	1187.69
ENSG00000157766	ACAN	protein_coding	5.39426	6.33237	1.6819	3.76502	0.000166539	0.000613049	19.1037	7.21366	6.04816	0	0	0
ENSG00000072818	ACAP1	protein_coding	0.738593	2.34452	3.28246	0.714255	0.475069	NA	1.06132	2.88546	0	0	0	0.484773
ENSG00000114331	ACAP2	protein_coding	2853.65	-0.34432	0.154045	-2.23519	0.0254047	0.0549851	2255.3	2523.34	2767.03	2628.01	3669.23	3279.01
ENSG00000229325	ACAP2-IT1	lncRNA	14.4142	0.999454	0.784807	1.2735	0.20284	0.298791	25.4716	15.8701	16.6324	2.60114	9.42762	16.4823
ENSG00000131584	ACAP3	protein_coding	192.282	-0.0655242	0.240312	-0.272663	0.785112	0.847971	208.018	207.753	146.668	194.218	221.549	175.488
ENSG00000075239	ACAT1	protein_coding	218.009	-1.23004	0.222254	-5.53439	3.12313e-08	1.99158e-07	139.033	111.09	140.62	320.807	281.886	314.618
ENSG00000120437	ACAT2	protein_coding	519.148	-0.793864	0.18929	-4.19391	2.74182e-05	0.000116291	437.263	386.652	312.992	636.411	760.809	580.758
ENSG00000182827	ACBD3	protein_coding	735.309	0.259524	0.153508	1.69062	0.0909093	0.157704	783.253	774.747	845.23	632.076	741.011	635.538
ENSG00000234478	ACBD3-AS1	lncRNA	0.707546	3.41483	3.93433	0.867958	0.385417	NA	4.24527	0	0	0	0	0
ENSG00000181513	ACBD4	protein_coding	60.5786	0.283174	0.365356	0.775064	0.438302	0.550592	50.9433	79.3503	69.5538	58.9591	52.7947	51.8707
ENSG00000107897	ACBD5	protein_coding	838.297	0.618495	0.149294	4.1428	3.43089e-05	0.000143093	1049.64	988.271	1007.02	606.065	730.641	648.142
ENSG00000230124	ACBD6	protein_coding	212.739	0.483766	0.213989	2.2607	0.0237777	0.052011	249.41	264.02	231.342	179.478	162.155	190.031
ENSG00000176244	ACBD7	protein_coding	6.39408	5.56271	1.57778	3.52567	0.000422417	0.00143447	18.0424	5.77093	13.6084	0	0.942762	0
ENSG00000110455	ACCS	protein_coding	69.0395	0.0868418	0.378872	0.229211	0.818705	0.873114	43.5141	90.8921	80.1381	59.8261	59.394	80.4724
ENSG00000205126	ACCSL	protein_coding	0.480911	2.81741	4.0293	0.699231	0.484408	NA	0	2.88546	0	0	0	0
ENSG00000102977	ACD	protein_coding	35.3756	-0.721094	0.481035	-1.49905	0.133861	0.213283	16.9811	27.4119	36.289	45.0864	44.3098	42.1753
ENSG00000159640	ACE	protein_coding	214.582	-0.609718	0.255111	-2.39001	0.016848	0.0386932	192.099	118.304	198.077	284.391	284.714	209.907
ENSG00000130234	ACE2	protein_coding	1.1305	2.83301	2.83372	0.999746	0.317433	NA	0	4.3282	1.51204	0	0.942762	0
ENSG00000224353	ACE3P	transcribed_unprocessed_pseudogene	1.26358	4.23102	2.6314	1.6079	0.107858	0.180274	3.18395	2.88546	1.51204	0	0	0
ENSG00000167769	ACER1	protein_coding	27.0487	8.65483	1.31916	6.56087	5.34943e-11	4.64848e-10	90.2121	41.8392	30.2408	0	0	0
ENSG00000177076	ACER2	protein_coding	84.5711	-0.814164	0.339724	-2.39654	0.0165506	0.0381091	73.231	72.1366	37.801	104.045	115.017	105.196
ENSG00000078124	ACER3	protein_coding	1410.82	-1.29121	0.177632	-7.26902	3.62111e-13	3.87109e-12	770.517	812.258	873.959	1475.71	2308.82	2223.66
ENSG00000087085	ACHE	protein_coding	54.8739	6.92504	0.833315	8.31023	9.55153e-17	1.36947e-15	122.052	102.434	102.819	0	0	1.93909
ENSG00000100813	ACIN1	protein_coding	2580.76	0.485897	0.142312	3.41431	0.000639438	0.00209601	2699.99	3172.57	3161.67	2452	1999.6	1998.72
ENSG00000213088	ACKR1	protein_coding	1.02312	3.93118	2.85936	1.37484	0.16918	NA	3.18395	1.44273	1.51204	0	0	0
ENSG00000144648	ACKR2	protein_coding	17.9072	3.71036	0.823558	4.50528	6.62853e-06	3.07632e-05	49.882	21.641	28.7288	0	2.82829	4.36296
ENSG00000144476	ACKR3	protein_coding	0.627493	-0.933848	3.4598	-0.269914	0.787226	NA	1.06132	0	0	1.73409	0	0.969547
ENSG00000129048	ACKR4	protein_coding	6.90857	6.67754	1.55612	4.29116	1.77743e-05	7.75265e-05	14.8585	12.9846	13.6084	0	0	0
ENSG00000225415	ACKR4P1	processed_pseudogene	0.744469	3.44425	3.52739	0.976432	0.328851	NA	0	1.44273	3.02408	0	0	0
ENSG00000131473	ACLY	protein_coding	1793.15	-0.348835	0.136011	-2.56475	0.0103249	0.0251476	1715.09	1454.27	1560.42	2021.95	2132.53	1874.62
ENSG00000227411	ACNATP	unitary_pseudogene	0.353773	2.44538	4.06304	0.60186	0.547268	NA	2.12264	0	0	0	0	0
ENSG00000122729	ACO1	protein_coding	436.848	-1.57148	0.210581	-7.4626	8.48294e-14	9.57683e-13	252.594	214.967	190.517	528.898	813.604	620.51
ENSG00000100412	ACO2	protein_coding	885.763	-0.973295	0.167583	-5.80785	6.32816e-09	4.38378e-08	688.796	510.727	591.208	1146.23	1320.81	1056.81
ENSG00000102794	ACOD1	protein_coding	274.769	9.19542	0.751459	12.2368	1.97754e-34	7.48133e-33	485.022	575.65	585.159	0.867045	0.942762	0.969547
ENSG00000184227	ACOT1	protein_coding	70.8214	-1.15824	0.410223	-2.82345	0.00475096	0.012751	22.2877	70.6939	39.313	103.178	105.589	83.8658
ENSG00000162390	ACOT11	protein_coding	157.647	-2.32285	0.264896	-8.76891	1.80406e-18	2.90619e-17	60.4951	44.7247	51.4093	277.454	260.202	251.597
ENSG00000172497	ACOT12	protein_coding	15.0915	4.05611	0.891412	4.55021	5.35926e-06	2.52293e-05	36.0848	34.6256	15.1204	0.867045	0.942762	2.90864
ENSG00000112304	ACOT13	protein_coding	666.832	-1.26422	0.234712	-5.38627	7.1933e-08	4.40435e-07	375.707	375.11	424.883	1379.47	776.836	668.987
ENSG00000119673	ACOT2	protein_coding	168.543	-0.857299	0.285619	-3.00154	0.00268615	0.00768155	73.231	145.716	142.132	206.357	247.004	196.818
ENSG00000177465	ACOT4	protein_coding	20.315	-0.302834	0.630372	-0.480405	0.63094	0.723288	10.6132	27.4119	16.6324	23.4102	27.3401	16.4823
ENSG00000205669	ACOT6	protein_coding	0.176886	1.81065	4.08047	0.443736	0.657234	NA	1.06132	0	0	0	0	0
ENSG00000097021	ACOT7	protein_coding	94.284	-0.751762	0.333877	-2.25161	0.0243467	0.0530452	92.3347	44.7247	72.5779	112.716	136.701	106.65
ENSG00000101473	ACOT8	protein_coding	69.5028	-0.393047	0.36422	-1.07915	0.280522	0.387647	57.3112	80.793	42.3371	65.8954	83.9058	86.7744
ENSG00000123130	ACOT9	protein_coding	1132	1.441	0.139607	10.3218	5.61401e-25	1.34286e-23	1558.02	1719.74	1685.92	652.018	588.284	588.03
ENSG00000161533	ACOX1	protein_coding	1040.8	-0.461	0.176962	-2.60507	0.00918548	0.022731	937.144	864.196	825.574	923.403	1447.14	1247.32
ENSG00000087008	ACOX3	protein_coding	156.093	-0.379971	0.256199	-1.48311	0.138046	0.218881	144.339	132.731	130.035	137.86	191.381	200.211
ENSG00000153093	ACOXL	protein_coding	4.47937	3.88138	1.74486	2.22447	0.0261168	0.0562887	9.55186	15.8701	0	0	0	1.45432
ENSG00000204581	ACOXL-AS1	lncRNA	36.6048	8.12108	1.27719	6.35855	2.03663e-10	1.66896e-09	123.113	54.8238	40.8251	0.867045	0	0
ENSG00000143727	ACP1	protein_coding	333.617	-0.922022	0.201496	-4.57588	4.74222e-06	2.24803e-05	192.099	248.15	252.511	394.506	489.294	425.146
ENSG00000134575	ACP2	protein_coding	1154.95	0.959049	0.169642	5.65338	1.57323e-08	1.0379e-07	1218.39	1742.82	1614.86	733.52	888.082	732.008
ENSG00000014257	ACP3	protein_coding	295.831	-0.715095	0.209972	-3.40567	0.000660009	0.00215763	227.122	203.425	241.926	298.264	392.189	412.057
ENSG00000142513	ACP4	protein_coding	8.2518	6.9255	1.53244	4.51925	6.2058e-06	2.89482e-05	8.49055	27.4119	13.6084	0	0	0
ENSG00000102575	ACP5	protein_coding	933.556	-3.59008	0.194395	-18.4679	3.74117e-76	5.51841e-74	147.523	118.304	163.3	2064.43	1710.17	1397.6
ENSG00000162836	ACP6	protein_coding	45.1175	-1.4586	0.425097	-3.43123	0.000600849	0.00197684	27.5943	23.0837	21.1686	64.1613	70.7072	63.9901
ENSG00000183760	ACP7	protein_coding	6.91049	-0.492982	1.08932	-0.452559	0.650867	0.740407	1.06132	7.21366	9.07224	6.06932	13.1987	4.84773
ENSG00000100312	ACR	protein_coding	0.252007	1.81065	4.08047	0.443736	0.657234	NA	0	0	1.51204	0	0	0
ENSG00000111644	ACRBP	protein_coding	16.5381	0.19354	0.660979	0.292808	0.769669	0.836145	20.165	17.3128	15.1204	14.7398	20.7408	11.1498
ENSG00000175509	ACRP1	processed_pseudogene	4.96636	6.19484	1.70128	3.64128	0.000271288	0.00095645	6.36791	15.8701	7.5602	0	0	0
ENSG00000134940	ACRV1	protein_coding	2.14801	5.00798	2.2189	2.25697	0.0240101	0.0524134	8.49055	2.88546	1.51204	0	0	0
ENSG00000103740	ACSBG1	protein_coding	22.4251	1.1873	0.797321	1.48911	0.136457	0.216679	36.0848	31.7401	25.7047	0	23.5691	17.4518
ENSG00000130377	ACSBG2	protein_coding	5.2194	2.83286	1.35014	2.09819	0.0358884	0.073691	5.30659	12.9846	9.07224	3.46818	0	0.484773
ENSG00000167107	ACSF2	protein_coding	345.161	-0.864911	0.206332	-4.19184	2.76701e-05	0.000117291	252.594	229.394	250.999	539.302	434.613	364.065
ENSG00000176715	ACSF3	protein_coding	325.878	-0.441242	0.184743	-2.38841	0.0169213	0.0388294	291.863	281.333	255.535	389.303	362.021	375.215
ENSG00000151726	ACSL1	protein_coding	3619.96	1.68083	0.171176	9.81934	9.29538e-23	1.93638e-21	4126.41	6567.32	5862.18	1598.83	1944.92	1620.11
ENSG00000123983	ACSL3	protein_coding	1878.32	0.574677	0.181836	3.1604	0.0015755	0.00476188	2048.34	2344.44	2349.71	1120.22	1937.38	1469.83
ENSG00000234193	ACSL3-AS1	lncRNA	0.240455	1.81065	4.08047	0.443736	0.657234	NA	0	1.44273	0	0	0	0
ENSG00000068366	ACSL4	protein_coding	4957.82	-0.615876	0.157985	-3.89831	9.68661e-05	0.000373968	3526.76	4173.82	4046.22	4899.67	7321.49	5778.98
ENSG00000197142	ACSL5	protein_coding	299.578	0.365801	0.185596	1.97096	0.0487287	0.0951456	335.377	334.714	341.721	270.518	262.088	253.052
ENSG00000164398	ACSL6	protein_coding	0.884432	3.73613	3.59979	1.03787	0.299328	NA	5.30659	0	0	0	0	0
ENSG00000223548	ACSL6-AS1	lncRNA	0.176886	1.81065	4.08047	0.443736	0.657234	NA	1.06132	0	0	0	0	0
ENSG00000166743	ACSM1	protein_coding	5.54075	4.68669	1.56214	3.00018	0.0026982	0.00770996	15.9198	5.77093	10.5843	0	0	0.969547
ENSG00000183747	ACSM2A	protein_coding	0.707546	3.41483	3.93433	0.867958	0.385417	NA	4.24527	0	0	0	0	0
ENSG00000066813	ACSM2B	protein_coding	0.721366	3.40643	3.91691	0.869673	0.384479	NA	0	4.3282	0	0	0	0
ENSG00000005187	ACSM3	protein_coding	4.36833	3.23541	1.45532	2.22317	0.0262044	0.0564398	6.36791	12.9846	4.53612	0.867045	0	1.45432
ENSG00000215009	ACSM4	protein_coding	2.52661	2.3049	2.26685	1.01678	0.309257	0.41831	12.7358	0	0	0	0	2.42387
ENSG00000183549	ACSM5	protein_coding	13.1653	-0.683833	0.752402	-0.908866	0.363421	0.475328	9.55186	11.5419	9.07224	21.6761	16.9697	10.1802
ENSG00000260762	ACSM5P1	unprocessed_pseudogene	0.857786	3.66804	3.30878	1.10858	0.267613	NA	2.12264	0	3.02408	0	0	0
ENSG00000154930	ACSS1	protein_coding	256.788	-1.36897	0.219357	-6.24084	4.3524e-10	3.43001e-09	116.745	160.143	154.228	391.037	387.475	331.1
ENSG00000131069	ACSS2	protein_coding	377.691	-1.24249	0.185652	-6.69257	2.19278e-11	1.97784e-10	224.999	210.639	237.39	488.146	591.112	513.86
ENSG00000111058	ACSS3	protein_coding	6.30547	-2.10982	1.21527	-1.73609	0.0825478	0.146301	5.30659	1.44273	0	13.8727	8.48486	8.72592
ENSG00000143632	ACTA1	protein_coding	9.51169	2.86862	0.993006	2.88883	0.00386682	0.0106261	19.1037	18.7555	12.0963	5.20227	0.942762	0.969547
ENSG00000107796	ACTA2	protein_coding	312.052	-1.18826	0.297186	-3.99836	6.37824e-05	0.000254242	110.377	232.28	229.83	623.405	352.593	323.829
ENSG00000180139	ACTA2-AS1	lncRNA	12.3594	0.31304	0.761106	0.411297	0.680855	0.765664	15.9198	8.65639	16.6324	10.4045	8.48486	14.0584
ENSG00000075624	ACTB	protein_coding	101850	-0.895086	0.12666	-7.06682	1.58523e-12	1.5976e-11	65763.5	70913.2	77017.3	144181	133825	119403
ENSG00000169067	ACTBL2	protein_coding	0.939071	-2.94706	2.91083	-1.01245	0.311325	NA	0	0	0	0.867045	2.82829	1.93909
ENSG00000229145	ACTBP1	processed_pseudogene	17.8924	-0.268099	0.683799	-0.392074	0.695004	0.777406	7.42923	18.7555	22.6806	25.1443	20.7408	12.6041
ENSG00000188460	ACTBP11	processed_pseudogene	345.01	-0.989156	0.226382	-4.36941	1.24582e-05	5.55929e-05	188.915	287.104	217.734	529.765	490.236	356.308
ENSG00000233125	ACTBP12	processed_pseudogene	1.24275	3.02766	2.52102	1.20097	0.229765	NA	2.12264	1.44273	3.02408	0.867045	0	0
ENSG00000229001	ACTBP14	processed_pseudogene	10.2088	4.7662	1.14856	4.14972	3.32879e-05	0.000139205	19.1037	20.1982	19.6565	0.867045	0.942762	0.484773
ENSG00000213857	ACTBP15	processed_pseudogene	12.8275	-0.727271	0.810748	-0.897037	0.369699	0.48177	5.30659	10.0991	13.6084	14.7398	25.4546	7.75637
ENSG00000213763	ACTBP2	processed_pseudogene	66.3673	-0.658391	0.381607	-1.72531	0.0844715	0.14914	56.2499	47.6102	49.8973	111.849	76.3637	56.2337
ENSG00000286676	ACTBP4	processed_pseudogene	9.32114	0.970938	0.923195	1.05172	0.29293	0.401206	13.7971	11.5419	12.0963	2.60114	3.77105	12.1193
ENSG00000185607	ACTBP7	processed_pseudogene	3.90719	-0.370845	1.48642	-0.249489	0.802983	0.860937	8.49055	1.44273	0	2.60114	8.48486	2.42387
ENSG00000220267	ACTBP8	processed_pseudogene	4.00161	2.59925	1.45942	1.78101	0.07491	0.135502	4.24527	4.3282	12.0963	0	1.88552	1.45432
ENSG00000266920	ACTBP9	processed_pseudogene	5.74631	0.125354	1.10366	0.113581	0.90957	0.938457	3.18395	7.21366	7.5602	6.06932	7.5421	2.90864
ENSG00000159251	ACTC1	protein_coding	0.755819	1.64932	3.24222	0.508701	0.610962	NA	2.12264	1.44273	0	0	0	0.969547
ENSG00000172900	ACTE1P	transcribed_unitary_pseudogene	0.744469	3.44425	3.52739	0.976432	0.328851	NA	0	1.44273	3.02408	0	0	0
ENSG00000184009	ACTG1	protein_coding	15278.2	-0.143694	0.122633	-1.17174	0.241301	0.343526	15001.7	13541.5	15008.5	16977.6	16570.9	14568.9
ENSG00000178631	ACTG1P1	processed_pseudogene	5.54616	-0.741541	1.21643	-0.609603	0.542125	0.647711	6.36791	0	6.04816	6.93636	4.71381	9.21069
ENSG00000231340	ACTG1P10	processed_pseudogene	23.247	-0.574516	0.635787	-0.903629	0.366192	0.478288	6.36791	28.8546	21.1686	26.8784	34.8822	21.33
ENSG00000241305	ACTG1P13	processed_pseudogene	0.961821	3.82182	3.49814	1.09253	0.2746	NA	0	5.77093	0	0	0	0
ENSG00000230581	ACTG1P14	processed_pseudogene	8.50291	-0.224116	0.922959	-0.242823	0.808142	0.864976	11.6745	7.21366	4.53612	11.2716	5.65657	10.665
ENSG00000259904	ACTG1P15	processed_pseudogene	7.88189	4.86621	1.39976	3.47647	0.000508069	0.00169643	23.349	12.9846	9.07224	0	1.88552	0
ENSG00000260298	ACTG1P16	transcribed_processed_pseudogene	2.07168	0.417733	1.90746	0.219	0.82665	0.878923	4.24527	1.44273	1.51204	0.867045	0	4.36296
ENSG00000259315	ACTG1P17	transcribed_processed_pseudogene	5.5296	2.79226	1.30382	2.1416	0.032226	0.0672473	4.24527	12.9846	12.0963	0	0.942762	2.90864
ENSG00000229129	ACTG1P2	processed_pseudogene	1.16137	-1.9273	2.54723	-0.756626	0.449274	NA	0	0	1.51204	2.60114	1.88552	0.969547
ENSG00000241547	ACTG1P20	processed_pseudogene	3.9622	0.659285	1.57233	0.419303	0.674995	0.760933	7.42923	7.21366	0	0	2.82829	6.30205
ENSG00000232672	ACTG1P21	processed_pseudogene	0.397582	0.802792	4.07428	0.197039	0.843797	NA	0	1.44273	0	0	0.942762	0
ENSG00000230362	ACTG1P23	processed_pseudogene	471.007	-0.545206	0.238585	-2.28516	0.0223033	0.0492688	282.311	486.201	381.034	483.811	745.725	446.961
ENSG00000226359	ACTG1P24	processed_pseudogene	1.89453	3.13484	2.32629	1.34757	0.177796	0.26943	3.18395	7.21366	0	0	0	0.969547
ENSG00000234996	ACTG1P25	transcribed_processed_pseudogene	3.07376	4.51276	1.87692	2.40435	0.0162015	0.0374052	3.18395	7.21366	7.5602	0	0	0.484773
ENSG00000215388	ACTG1P3	processed_pseudogene	11.8781	1.44319	0.774823	1.86261	0.0625177	0.116787	18.0424	12.9846	21.1686	5.20227	6.59933	7.2716
ENSG00000236085	ACTG1P4	processed_pseudogene	4.89542	1.89076	1.45849	1.29638	0.194844	0.289157	4.24527	7.21366	12.0963	0	0	5.81728
ENSG00000229349	ACTG1P9	processed_pseudogene	1.20663	0.703503	2.69235	0.261297	0.793863	NA	0	0	4.53612	1.73409	0	0.969547
ENSG00000163017	ACTG2	protein_coding	18.8246	-2.15887	0.804832	-2.68238	0.00730998	0.0185907	7.42923	11.5419	1.51204	58.9591	15.0842	18.4214
ENSG00000288649	ACTL10	protein_coding	4.29348	4.13216	1.65368	2.49877	0.0124624	0.0296833	16.9811	4.3282	3.02408	0	0.942762	0.484773
ENSG00000234667	ACTL11P	unitary_pseudogene	0.657797	3.28325	3.69501	0.888563	0.374238	NA	1.06132	2.88546	0	0	0	0
ENSG00000136518	ACTL6A	protein_coding	206.487	-1.11025	0.236702	-4.6905	2.72545e-06	1.34073e-05	137.971	142.83	110.379	265.316	333.738	248.689
ENSG00000077080	ACTL6B	protein_coding	3.77918	5.81181	1.83958	3.15931	0.00158142	0.00477681	9.55186	10.0991	3.02408	0	0	0
ENSG00000117148	ACTL8	protein_coding	0.657797	3.28325	3.69501	0.888563	0.374238	NA	1.06132	2.88546	0	0	0	0
ENSG00000072110	ACTN1	protein_coding	2709.11	-2.44847	0.14692	-16.6653	2.34173e-62	2.35026e-60	868.158	904.593	742.411	4474.82	5198.39	4066.28
ENSG00000259062	ACTN1-DT	lncRNA	1.90628	4.80495	2.3016	2.08766	0.0368284	0.0753071	1.06132	4.3282	6.04816	0	0	0
ENSG00000077522	ACTN2	protein_coding	209.99	6.74229	0.862537	7.81681	5.41777e-15	6.8254e-14	564.621	346.256	337.185	0	8.48486	3.39341
ENSG00000248746	ACTN3	protein_coding	2.43821	5.19563	2.18255	2.38054	0.0172874	0.0395222	11.6745	1.44273	1.51204	0	0	0
ENSG00000130402	ACTN4	protein_coding	1112.67	-0.447022	0.161748	-2.76369	0.0057151	0.0149928	1045.4	913.249	863.375	1453.17	1323.64	1077.17
ENSG00000213493	ACTN4P1	processed_pseudogene	0.818267	0.702572	3.45256	0.203493	0.83875	NA	0	0	3.02408	0	1.88552	0
ENSG00000214141	ACTN4P2	processed_pseudogene	0.75602	3.4676	3.8466	0.901471	0.367338	NA	0	0	4.53612	0	0	0
ENSG00000131966	ACTR10	protein_coding	290.675	-0.702296	0.235081	-2.98746	0.00281305	0.00799902	183.608	226.509	254.023	455.199	346.936	277.775
ENSG00000138107	ACTR1A	protein_coding	1212.92	0.0100912	0.143453	0.0703447	0.943919	0.962372	1165.33	1159.96	1326.06	1317.91	1185.05	1123.22
ENSG00000115073	ACTR1B	protein_coding	216.383	-1.82179	0.233635	-7.79758	6.31068e-15	7.90351e-14	92.3347	88.0066	105.843	354.621	370.506	286.986
ENSG00000138071	ACTR2	protein_coding	4155.19	-0.89687	0.163616	-5.48156	4.21602e-08	2.64631e-07	2798.7	2846.51	3066.42	4096.79	6500.34	5622.4
ENSG00000115091	ACTR3	protein_coding	9054.07	-0.742773	0.14524	-5.11409	3.15249e-07	1.77027e-06	6046.33	7073.71	7201.84	9621.6	13164.7	11216.2
ENSG00000228857	ACTR3-AS1	lncRNA	9.97957	1.20542	0.922921	1.30609	0.191522	0.285141	22.2877	12.9846	6.04816	4.33523	11.3131	2.90864
ENSG00000133627	ACTR3B	protein_coding	25.8338	-0.641115	0.546286	-1.17359	0.240559	0.342637	19.1037	18.7555	22.6806	23.4102	41.4815	29.5712
ENSG00000226481	ACTR3BP2	processed_pseudogene	0.240455	1.81065	4.08047	0.443736	0.657234	NA	0	1.44273	0	0	0	0
ENSG00000249283	ACTR3BP4	processed_pseudogene	0.605779	3.17539	3.81386	0.832592	0.405075	NA	2.12264	0	1.51204	0	0	0
ENSG00000106526	ACTR3C	protein_coding	38.8311	0.126193	0.460643	0.273949	0.784123	0.847248	39.2688	36.0683	46.8732	26.8784	32.9967	50.9012
ENSG00000232267	ACTR3P2	processed_pseudogene	2.348	5.13284	2.30891	2.22306	0.0262121	0.0564398	9.55186	0	4.53612	0	0	0
ENSG00000101442	ACTR5	protein_coding	53.4602	0.226925	0.387508	0.585599	0.558145	0.661552	73.231	44.7247	54.4334	48.5545	52.7947	47.023
ENSG00000075089	ACTR6	protein_coding	94.6321	0.542107	0.306626	1.76797	0.0770657	0.138514	130.542	111.09	95.2585	67.6295	71.6499	91.6222
ENSG00000113812	ACTR8	protein_coding	326.604	0.323145	0.223147	1.44813	0.147581	0.230655	264.268	415.507	409.763	286.125	330.909	253.052
ENSG00000184378	ACTRT3	protein_coding	13.9814	0.68886	0.751912	0.916144	0.359591	0.471248	25.4716	17.3128	9.07224	10.4045	6.59933	15.028
ENSG00000115170	ACVR1	protein_coding	315.588	0.179568	0.190855	0.94086	0.346777	0.457864	356.603	357.798	290.312	293.061	308.283	287.471
ENSG00000135503	ACVR1B	protein_coding	203.331	0.24616	0.225142	1.09336	0.274238	0.380942	185.731	243.822	232.854	202.022	180.068	175.488
ENSG00000123612	ACVR1C	protein_coding	4.2528	4.29346	1.66369	2.58068	0.0098605	0.0241758	5.30659	8.65639	10.5843	0	0	0.969547
ENSG00000121989	ACVR2A	protein_coding	502.355	1.0847	0.163204	6.64624	3.00671e-11	2.67451e-10	679.244	725.694	644.129	315.604	312.054	337.402
ENSG00000114739	ACVR2B	protein_coding	330.86	-0.964809	0.206231	-4.67828	2.89288e-06	1.41809e-05	191.037	243.822	238.902	367.627	497.778	445.991
ENSG00000229589	ACVR2B-AS1	lncRNA	4.01589	4.22291	1.69453	2.49208	0.0126999	0.0301407	8.49055	10.0991	4.53612	0	0	0.969547
ENSG00000139567	ACVRL1	protein_coding	127.884	-0.590288	0.276858	-2.13209	0.0329991	0.0686447	102.948	93.7776	108.867	145.664	188.552	127.495
ENSG00000243989	ACY1	protein_coding	43.0188	-3.88548	0.590701	-6.57775	4.77613e-11	4.17265e-10	9.55186	4.3282	1.51204	93.6409	76.3637	72.716
ENSG00000132744	ACY3	protein_coding	3.56612	2.85056	1.66085	1.71632	0.0861033	0.151308	5.30659	7.21366	6.04816	0	2.82829	0
ENSG00000119640	ACYP1	protein_coding	38.4186	0.735483	0.493372	1.49073	0.136033	0.216099	62.6178	28.8546	52.9214	19.942	25.4546	40.721
ENSG00000170634	ACYP2	protein_coding	53.5482	-0.650172	0.379263	-1.71431	0.0864726	0.151865	38.2075	47.6102	39.313	67.6295	65.9933	62.5358
ENSG00000060971	ACAA1	protein_coding	351.777	-0.770869	0.220986	-3.48831	0.000486084	0.00162898	254.716	204.868	320.552	537.568	379.933	413.027
ENSG00000167315	ACAA2	protein_coding	606.823	-2.4235	0.193959	-12.4949	7.95536e-36	3.18716e-34	172.995	213.524	185.981	1189.59	1062.49	816.358
ENSG00000196839	ADA	protein_coding	103.103	-0.965087	0.341677	-2.82456	0.0047345	0.0127139	55.1886	86.5639	68.0418	193.351	111.246	104.226
ENSG00000093072	ADA2	protein_coding	867.275	-0.379092	0.166795	-2.2728	0.0230385	0.0505949	629.362	794.945	840.694	978.894	876.769	1082.98
ENSG00000140955	ADAD2	protein_coding	1.23693	4.17804	2.8915	1.44494	0.148474	NA	0	2.88546	4.53612	0	0	0
ENSG00000168803	ADAL	protein_coding	119.718	0.0343773	0.307899	0.111651	0.9111	0.939239	139.033	135.617	87.6983	153.467	107.475	95.0156
ENSG00000137845	ADAM10	protein_coding	2415.66	-1.40216	0.1553	-9.02874	1.73654e-19	2.99041e-18	1178.06	1403.78	1398.64	2896.8	4030.31	3586.35
ENSG00000073670	ADAM11	protein_coding	5.63678	5.36679	1.5995	3.35529	0.000792827	0.00255211	10.6132	8.65639	13.6084	0	0.942762	0
ENSG00000148848	ADAM12	protein_coding	84.1936	-3.0252	0.372822	-8.11434	4.88425e-16	6.65653e-15	23.349	12.9846	18.1445	153.467	151.785	145.432
ENSG00000143537	ADAM15	protein_coding	164.759	-1.11904	0.249005	-4.49404	6.98835e-06	3.23099e-05	119.929	83.6785	107.355	233.235	211.179	233.176
ENSG00000151694	ADAM17	protein_coding	1799.41	0.683177	0.127415	5.36182	8.23885e-08	5.00466e-07	2254.24	2280.96	2116.86	1349.99	1444.31	1350.09
ENSG00000135074	ADAM19	protein_coding	486.578	0.630263	0.219726	2.8684	0.00412549	0.0112533	669.692	513.613	588.183	305.2	520.405	322.374
ENSG00000229186	ADAM1A	unitary_pseudogene	20.8562	-0.875585	0.633671	-1.38177	0.167044	0.255763	10.6132	24.5264	9.07224	25.1443	32.9967	22.7843
ENSG00000226469	ADAM1B	unitary_pseudogene	2.22753	4.02993	2.10358	1.91575	0.0553971	0.105962	1.06132	5.77093	6.04816	0	0	0.484773
ENSG00000134007	ADAM20	protein_coding	21.3181	1.31527	0.615006	2.13863	0.0324654	0.0676987	32.9009	34.6256	24.1926	12.1386	6.59933	17.4518
ENSG00000259158	ADAM20P1	transcribed_unprocessed_pseudogene	28.6768	2.4299	0.540391	4.49655	6.90659e-06	3.19471e-05	41.3914	44.7247	58.9695	6.93636	11.3131	8.72592
ENSG00000248574	ADAM20P2	processed_pseudogene	0.530659	3.00647	4.01449	0.748905	0.453915	NA	3.18395	0	0	0	0	0
ENSG00000139985	ADAM21	protein_coding	3.35108	0.504524	1.47372	0.342347	0.73209	0.807212	4.24527	2.88546	4.53612	6.06932	1.88552	0.484773
ENSG00000235812	ADAM21P1	transcribed_processed_pseudogene	0.771114	3.53101	3.4615	1.02008	0.30769	NA	3.18395	1.44273	0	0	0	0
ENSG00000008277	ADAM22	protein_coding	11.9914	2.92084	0.906102	3.22353	0.00126622	0.00391709	25.4716	20.1982	18.1445	0	3.77105	4.36296
ENSG00000114948	ADAM23	protein_coding	5.382	0.791695	1.28538	0.615924	0.537945	0.643876	0	11.5419	9.07224	2.60114	4.71381	4.36296
ENSG00000042980	ADAM28	protein_coding	1102.73	-1.37502	0.153485	-8.95862	3.28766e-19	5.55346e-18	572.051	584.306	686.466	1408.08	1681.89	1683.62
ENSG00000168594	ADAM29	protein_coding	0.721366	3.40643	3.91691	0.869673	0.384479	NA	0	4.3282	0	0	0	0
ENSG00000134249	ADAM30	protein_coding	1.26003	4.20569	3.16653	1.32817	0.184122	0.276292	0	0	7.5602	0	0	0
ENSG00000197140	ADAM32	protein_coding	28.8288	1.9134	0.519647	3.68211	0.000231314	0.000827539	55.1886	40.3965	40.8251	11.2716	14.1414	11.1498
ENSG00000149451	ADAM33	protein_coding	5.96728	0.88543	1.26277	0.701183	0.483189	0.593091	5.30659	7.21366	10.5843	11.2716	0.942762	0.484773
ENSG00000197475	ADAM3A	transcribed_unitary_pseudogene	0.240455	1.81065	4.08047	0.443736	0.657234	NA	0	1.44273	0	0	0	0
ENSG00000151651	ADAM8	protein_coding	87.2978	-0.953593	0.419043	-2.27565	0.0228672	0.0502868	56.2499	41.8392	80.1381	61.5602	190.438	93.5613
ENSG00000168615	ADAM9	protein_coding	2849.78	-2.11738	0.131836	-16.0607	4.80713e-58	4.25445e-56	1060.26	1121	1020.63	4814.7	4901.42	4180.69
ENSG00000134028	ADAMDEC1	protein_coding	2503.82	0.64779	0.155173	4.17463	2.98474e-05	0.000126081	2806.13	3097.55	3264.49	1875.42	2342.76	1636.59
ENSG00000154734	ADAMTS1	protein_coding	330.477	4.803	0.797859	6.01986	1.74564e-09	1.28941e-08	730.187	535.254	648.665	48.5545	5.65657	14.5432
ENSG00000142303	ADAMTS10	protein_coding	67.8614	0.317706	0.411574	0.771929	0.440157	0.552143	85.9668	67.8084	72.5779	28.6125	68.8216	83.381
ENSG00000151388	ADAMTS12	protein_coding	36.4953	-1.9048	0.535945	-3.5541	0.000379274	0.00130008	13.7971	18.7555	13.6084	91.0397	39.596	42.1753
ENSG00000160323	ADAMTS13	protein_coding	2.76214	1.13172	1.70737	0.662844	0.50743	0.615781	8.49055	1.44273	1.51204	1.73409	0	3.39341
ENSG00000138316	ADAMTS14	protein_coding	138.068	0.0951764	0.274463	0.346773	0.728762	0.804422	102.948	168.8	157.252	123.12	137.643	138.645
ENSG00000166106	ADAMTS15	protein_coding	23.1631	-0.451075	0.626812	-0.719634	0.47175	0.582429	18.0424	33.1828	7.5602	19.942	29.2256	31.0255
ENSG00000145536	ADAMTS16	protein_coding	8.64877	-2.97683	1.16371	-2.55806	0.0105259	0.0255799	5.30659	0	0	16.4739	15.0842	15.028
ENSG00000250579	ADAMTS16-DT	lncRNA	0.665604	1.37692	3.72933	0.369214	0.711969	NA	0	0	3.02408	0	0	0.969547
ENSG00000140470	ADAMTS17	protein_coding	95.8225	5.62342	0.48707	11.5454	7.78666e-31	2.51568e-29	228.183	177.456	158.764	0	4.71381	5.81728
ENSG00000140873	ADAMTS18	protein_coding	0.257682	0.873681	4.07688	0.214301	0.830312	NA	1.06132	0	0	0	0	0.484773
ENSG00000145808	ADAMTS19	protein_coding	2.93366	3.79377	2.27841	1.66509	0.0958942	0.164504	0	0	16.6324	0	0	0.969547
ENSG00000249421	ADAMTS19-AS1	lncRNA	1.79424	4.74548	2.34045	2.0276	0.0426016	0.0850692	6.36791	2.88546	1.51204	0	0	0
ENSG00000087116	ADAMTS2	protein_coding	16.3823	-0.691861	0.660713	-1.04714	0.295034	0.403369	13.7971	10.0991	13.6084	22.5432	18.8552	19.3909
ENSG00000173157	ADAMTS20	protein_coding	1.84804	-0.706805	2.33903	-0.302178	0.762516	0.83068	0	4.3282	0	0	0.942762	5.81728
ENSG00000156140	ADAMTS3	protein_coding	7.6839	3.56415	1.11697	3.19091	0.00141826	0.00432519	11.6745	20.1982	10.5843	1.73409	0.942762	0.969547
ENSG00000158859	ADAMTS4	protein_coding	46.1829	2.16761	0.42923	5.05	4.41802e-07	2.42497e-06	73.231	66.3657	87.6983	13.8727	15.0842	20.8453
ENSG00000154736	ADAMTS5	protein_coding	10.8835	3.65791	0.949206	3.85365	0.000116369	0.000442249	19.1037	17.3128	24.1926	0.867045	1.88552	1.93909
ENSG00000049192	ADAMTS6	protein_coding	109.171	1.26834	0.375802	3.37503	0.000738078	0.00239063	120.99	216.41	125.499	100.577	36.7677	54.7794
ENSG00000136378	ADAMTS7	protein_coding	5.75304	1.35437	1.14923	1.17851	0.238595	0.340387	11.6745	5.77093	7.5602	0.867045	2.82829	5.81728
ENSG00000218052	ADAMTS7P4	transcribed_unprocessed_pseudogene	1.2382	4.22046	3.17018	1.3313	0.18309	NA	7.42923	0	0	0	0	0
ENSG00000134917	ADAMTS8	protein_coding	10.6574	-1.46557	0.85458	-1.71495	0.0863537	0.151693	5.30659	5.77093	6.04816	10.4045	15.0842	21.33
ENSG00000163638	ADAMTS9	protein_coding	33.0331	-1.79975	0.595492	-3.0223	0.00250864	0.00722287	15.9198	14.4273	13.6084	93.6409	33.9394	26.6625
ENSG00000241684	ADAMTS9-AS2	lncRNA	0.161591	-0.6425	4.05905	-0.158288	0.87423	NA	0	0	0	0	0	0.969547
ENSG00000178031	ADAMTSL1	protein_coding	11.6183	-0.772945	0.80655	-0.958334	0.337894	0.448652	10.6132	4.3282	10.5843	15.6068	17.9125	10.665
ENSG00000197859	ADAMTSL2	protein_coding	2.24513	1.59458	2.18945	0.728302	0.466429	0.577494	8.49055	0	1.51204	3.46818	0	0
ENSG00000156218	ADAMTSL3	protein_coding	7.51228	2.94642	1.16302	2.53341	0.0112958	0.0272335	21.2264	11.5419	7.5602	0.867045	0	3.87819
ENSG00000143382	ADAMTSL4	protein_coding	323.204	0.347817	0.20176	1.72391	0.0847236	0.149531	359.787	333.271	391.618	272.252	338.452	243.841
ENSG00000203804	ADAMTSL4-AS1	lncRNA	158.398	3.32078	0.31313	10.6051	2.82141e-26	7.22825e-25	330.07	240.936	294.848	16.4739	27.3401	40.721
ENSG00000237781	ADAMTSL4-AS2	lncRNA	62.6201	2.61049	0.39512	6.60684	3.92607e-11	3.45584e-10	117.806	126.96	78.6261	17.3409	14.1414	20.8453
ENSG00000185761	ADAMTSL5	protein_coding	3.5344	-0.346561	1.37592	-0.251877	0.801136	0.859509	2.12264	4.3282	3.02408	2.60114	2.82829	6.30205
ENSG00000105963	ADAP1	protein_coding	314.869	0.516876	0.253448	2.03938	0.0414122	0.0831147	445.754	354.912	309.968	366.76	196.095	215.724
ENSG00000184060	ADAP2	protein_coding	2006.78	-0.897701	0.126675	-7.08664	1.37405e-12	1.39197e-11	1333.02	1392.24	1481.8	2591.6	2569.97	2672.07
ENSG00000160710	ADAR	protein_coding	5683.78	0.171784	0.128144	1.34055	0.180065	0.272077	5312.96	6482.19	6271.94	5133.77	5553.81	5348.02
ENSG00000197381	ADARB1	protein_coding	451.323	-1.46699	0.189329	-7.74837	9.3082e-15	1.14562e-13	289.74	201.982	225.294	632.076	698.587	660.261
ENSG00000185736	ADARB2	protein_coding	1.41509	4.41262	3.02184	1.46024	0.144224	0.226239	8.49055	0	0	0	0	0
ENSG00000205696	ADARB2-AS1	lncRNA	0.480911	2.81741	4.0293	0.699231	0.484408	NA	0	2.88546	0	0	0	0
ENSG00000065457	ADAT1	protein_coding	294.33	-0.170673	0.208454	-0.818756	0.412926	0.525395	298.23	253.921	278.215	254.044	359.192	322.374
ENSG00000189007	ADAT2	protein_coding	101.952	0.997073	0.339871	2.93368	0.00334966	0.00934408	157.075	155.815	95.2585	45.0864	69.7644	88.7135
ENSG00000213638	ADAT3	protein_coding	43.9944	0.445021	0.452803	0.982815	0.325699	0.435867	74.2923	31.7401	45.3612	43.3523	37.7105	31.5103
ENSG00000063761	ADCK1	protein_coding	73.4631	-1.39125	0.363347	-3.829	0.000128667	0.000484073	29.7169	46.1674	46.8732	106.647	84.8486	126.526
ENSG00000133597	ADCK2	protein_coding	126.124	-0.929969	0.291713	-3.18796	0.00143281	0.00436585	60.4951	95.2203	105.843	158.669	184.781	151.734
ENSG00000173137	ADCK5	protein_coding	24.4505	-0.400567	0.578562	-0.692348	0.488719	0.598081	23.349	25.9692	13.6084	19.942	39.596	24.2387
ENSG00000164742	ADCY1	protein_coding	0.257682	0.873681	4.07688	0.214301	0.830312	NA	1.06132	0	0	0	0	0.484773
ENSG00000143199	ADCY10	protein_coding	9.45061	0.452608	0.89642	0.504907	0.613624	0.708444	13.7971	14.4273	4.53612	4.33523	9.42762	10.1802
ENSG00000161912	ADCY10P1	transcribed_unprocessed_pseudogene	122.181	2.19101	0.338649	6.46986	9.8095e-11	8.30183e-10	248.348	168.8	185.981	27.7454	36.7677	65.4444
ENSG00000078295	ADCY2	protein_coding	1.89904	-0.259564	1.9485	-0.133212	0.894026	0.928553	2.12264	0	3.02408	4.33523	0.942762	0.969547
ENSG00000138031	ADCY3	protein_coding	407.574	-2.79968	0.213951	-13.0856	3.97982e-39	1.81901e-37	108.254	95.2203	102.819	631.209	876.769	631.175
ENSG00000129467	ADCY4	protein_coding	62.5242	-0.217188	0.384943	-0.564209	0.572612	0.673881	65.8017	40.3965	66.5297	78.0341	75.421	48.9621
ENSG00000173175	ADCY5	protein_coding	80.3969	6.18584	0.603485	10.2502	1.1809e-24	2.77247e-23	224.999	144.273	105.843	3.46818	2.82829	0.969547
ENSG00000174233	ADCY6	protein_coding	195.225	1.47478	0.250369	5.89042	3.85225e-09	2.74077e-08	339.622	287.104	232.854	100.577	125.387	85.8049
ENSG00000257660	ADCY6-DT	lncRNA	2.99986	4.41341	1.88342	2.34329	0.0191143	0.0430783	5.30659	7.21366	4.53612	0	0.942762	0
ENSG00000121281	ADCY7	protein_coding	2240.13	0.00832607	0.153644	0.0541908	0.956783	0.971249	2092.92	2244.89	2402.63	1835.53	2606.74	2258.07
ENSG00000155897	ADCY8	protein_coding	10.3062	-0.326773	1.01985	-0.320413	0.748655	0.820767	18.0424	0	9.07224	5.20227	18.8552	10.665
ENSG00000162104	ADCY9	protein_coding	157.179	-2.16212	0.295582	-7.31479	2.5778e-13	2.80608e-12	33.9622	72.1366	68.0418	243.64	280	245.295
ENSG00000141433	ADCYAP1	protein_coding	10.3619	7.27116	1.4762	4.92559	8.41049e-07	4.43548e-06	32.9009	20.1982	9.07224	0	0	0
ENSG00000087274	ADD1	protein_coding	1334.43	-0.571399	0.139531	-4.09513	4.21926e-05	0.000173219	981.719	1174.38	1065.99	1519.06	1655.49	1609.93
ENSG00000075340	ADD2	protein_coding	12.6743	4.49338	1.02715	4.37462	1.21647e-05	5.4341e-05	25.4716	14.4273	33.2649	0	0.942762	1.93909
ENSG00000148700	ADD3	protein_coding	205.778	-1.31475	0.271792	-4.83735	1.31585e-06	6.76715e-06	80.6602	168.8	105.843	325.142	285.657	268.564
ENSG00000203876	ADD3-AS1	lncRNA	0.771114	3.53101	3.4615	1.02008	0.30769	NA	3.18395	1.44273	0	0	0	0
ENSG00000118492	ADGB	protein_coding	4.1132	-1.58329	1.40248	-1.12892	0.258931	0.363854	3.18395	1.44273	1.51204	1.73409	5.65657	11.1498
ENSG00000197177	ADGRA1	protein_coding	2.94095	5.43784	1.96485	2.76756	0.00564775	0.0148375	4.24527	4.3282	9.07224	0	0	0
ENSG00000256925	ADGRA1-AS1	lncRNA	1.41509	4.41262	3.02184	1.46024	0.144224	0.226239	8.49055	0	0	0	0	0
ENSG00000020181	ADGRA2	protein_coding	47.5727	-2.54388	0.530514	-4.79512	1.62575e-06	8.22907e-06	24.4103	10.0991	6.04816	117.051	56.5657	71.2617
ENSG00000181790	ADGRB1	protein_coding	40.0351	4.20418	0.553907	7.59006	3.19767e-14	3.73266e-13	88.0894	60.5947	78.6261	4.33523	5.65657	2.90864
ENSG00000121753	ADGRB2	protein_coding	12.8268	1.42702	0.89868	1.58791	0.112307	0.186333	9.55186	41.8392	4.53612	8.67045	8.48486	3.87819
ENSG00000135298	ADGRB3	protein_coding	1.0288	2.89579	2.90264	0.997641	0.318454	NA	4.24527	1.44273	0	0	0	0.484773
ENSG00000111452	ADGRD1	protein_coding	79.3714	0.527382	0.327897	1.60838	0.107752	0.180274	102.948	98.1058	80.1381	51.1557	71.6499	72.2312
ENSG00000256151	ADGRD1-AS1	lncRNA	1.32715	4.29399	2.59246	1.65634	0.0976525	0.166805	2.12264	4.3282	1.51204	0	0	0
ENSG00000180264	ADGRD2	protein_coding	0.857786	3.66804	3.30878	1.10858	0.267613	NA	2.12264	0	3.02408	0	0	0
ENSG00000174837	ADGRE1	protein_coding	167.324	1.22033	0.263928	4.6237	3.76955e-06	1.81643e-05	189.976	239.493	273.679	76.3	117.845	106.65
ENSG00000127507	ADGRE2	protein_coding	983.486	-0.642013	0.190632	-3.36782	0.000757652	0.00244941	864.974	721.366	716.707	897.392	1508.42	1192.06
ENSG00000131355	ADGRE3	protein_coding	8.72225	1.45174	0.96046	1.51151	0.130659	0.20988	18.0424	12.9846	7.5602	1.73409	3.77105	8.24115
ENSG00000268758	ADGRE4P	transcribed_unprocessed_pseudogene	177.305	-0.699251	0.247577	-2.82438	0.00473722	0.0127177	159.198	106.762	139.108	215.027	198.923	244.811
ENSG00000123146	ADGRE5	protein_coding	553.991	-0.144118	0.159588	-0.903064	0.366492	0.478534	531.72	497.743	548.87	573.117	620.337	552.157
ENSG00000153292	ADGRF1	protein_coding	2.16149	2.82227	2.19669	1.28478	0.198868	0.293934	8.49055	0	3.02408	0	0	1.45432
ENSG00000164393	ADGRF2	transcribed_unitary_pseudogene	4.47744	6.05102	3.62858	1.6676	0.0953949	0.163888	9.55186	17.3128	0	0	0	0
ENSG00000173567	ADGRF3	protein_coding	8.35991	1.33968	1.15168	1.16324	0.244733	0.347616	21.2264	2.88546	12.0963	0	3.77105	10.1802
ENSG00000069122	ADGRF5	protein_coding	1.90504	1.20078	2.12199	0.565875	0.571478	0.673022	6.36791	1.44273	0	1.73409	1.88552	0
ENSG00000227582	ADGRF5P1	transcribed_processed_pseudogene	8.37146	3.89583	1.16712	3.33799	0.000843869	0.0027021	7.42923	17.3128	22.6806	0.867045	0	1.93909
ENSG00000204818	ADGRF5P2	transcribed_unprocessed_pseudogene	0.504013	2.87685	4.02444	0.714845	0.474705	NA	0	0	3.02408	0	0	0
ENSG00000205336	ADGRG1	protein_coding	29.6907	-1.49359	0.688563	-2.16915	0.0300716	0.0634452	22.2877	2.88546	21.1686	15.6068	73.5354	42.6601
ENSG00000173698	ADGRG2	protein_coding	0.825154	-0.311716	3.44049	-0.0906024	0.927809	NA	2.12264	0	0	0	2.82829	0
ENSG00000182885	ADGRG3	protein_coding	2.79425	5.38175	2.17683	2.47229	0.0134251	0.0316549	9.55186	7.21366	0	0	0	0
ENSG00000159618	ADGRG5	protein_coding	29.5773	-0.553558	0.524202	-1.056	0.290968	0.399211	23.349	18.7555	30.2408	31.2136	26.3973	47.5078
ENSG00000112414	ADGRG6	protein_coding	20.8608	-3.8819	0.822915	-4.71726	2.39041e-06	1.1839e-05	2.12264	1.44273	4.53612	51.1557	34.8822	31.0255
ENSG00000072071	ADGRL1	protein_coding	19.5928	-3.12518	0.751822	-4.15681	3.22721e-05	0.000135325	2.12264	5.77093	4.53612	27.7454	40.5388	36.8428
ENSG00000267169	ADGRL1-AS1	lncRNA	3.91949	0.286634	1.43987	0.19907	0.842208	0.890215	1.06132	1.44273	10.5843	0.867045	4.71381	4.84773
ENSG00000117114	ADGRL2	protein_coding	14.4025	-2.36807	0.858763	-2.75754	0.00582379	0.0152355	1.06132	2.88546	10.5843	31.2136	18.8552	21.8148
ENSG00000150471	ADGRL3	protein_coding	3.67301	-2.80083	1.70826	-1.63958	0.101093	0.171529	0	2.88546	0	9.5375	2.82829	6.78683
ENSG00000162618	ADGRL4	protein_coding	0.561706	1.8801	3.98899	0.471321	0.637411	NA	0	2.88546	0	0	0	0.484773
ENSG00000164199	ADGRV1	protein_coding	9.71822	2.75273	0.925855	2.97317	0.00294738	0.00835091	13.7971	21.641	15.1204	3.46818	2.82829	1.45432
ENSG00000196616	ADH1B	protein_coding	0.884432	3.73613	3.59979	1.03787	0.299328	NA	5.30659	0	0	0	0	0
ENSG00000197894	ADH5	protein_coding	413.047	-1.17669	0.204142	-5.76409	8.2101e-09	5.61292e-08	222.877	304.416	232.854	634.677	614.681	468.776
ENSG00000234865	ADH5P5	transcribed_processed_pseudogene	17.4412	-0.931754	0.710031	-1.31227	0.189428	0.28274	8.49055	20.1982	7.5602	29.4795	12.2559	26.6625
ENSG00000196344	ADH7	protein_coding	0.480911	2.81741	4.0293	0.699231	0.484408	NA	0	2.88546	0	0	0	0
ENSG00000147576	ADHFE1	protein_coding	20.3723	-2.81257	0.76085	-3.69661	0.000218493	0.000784951	6.36791	8.65639	0	29.4795	28.2829	49.4469
ENSG00000182551	ADI1	protein_coding	164.303	-1.73372	0.290417	-5.96974	2.37628e-09	1.73374e-08	61.5565	80.793	86.1863	340.749	217.778	198.757
ENSG00000250684	ADI1P2	processed_pseudogene	0.176886	1.81065	4.08047	0.443736	0.657234	NA	1.06132	0	0	0	0	0
ENSG00000258369	ADI1P3	processed_pseudogene	0.353773	2.44538	4.06304	0.60186	0.547268	NA	2.12264	0	0	0	0	0
ENSG00000182035	ADIG	protein_coding	3.81964	5.82481	1.99677	2.91712	0.00353283	0.00980424	8.49055	14.4273	0	0	0	0
ENSG00000181092	ADIPOQ	protein_coding	107.117	9.67556	1.20631	8.02077	1.05085e-15	1.39442e-14	298.23	173.128	170.86	0	0	0.484773
ENSG00000226482	ADIPOQ-AS1	lncRNA	5.55378	6.36284	3.72408	1.70857	0.0875309	0.153456	21.2264	0	12.0963	0	0	0
ENSG00000159346	ADIPOR1	protein_coding	1073.76	-2.24337	0.164785	-13.6139	3.31179e-42	1.71801e-40	350.235	424.163	349.281	2015.01	1770.51	1533.34
ENSG00000006831	ADIPOR2	protein_coding	158.685	-1.01413	0.268273	-3.7802	0.0001567	0.000579314	87.0281	142.83	86.1863	207.224	211.179	217.663
ENSG00000148671	ADIRF	protein_coding	5.05059	0.00263142	1.1619	0.00226477	0.998193	0.999013	6.36791	4.3282	4.53612	2.60114	4.71381	7.75637
ENSG00000272734	ADIRF-AS1	lncRNA	88.207	0.842972	0.350705	2.40365	0.0162323	0.0374679	134.787	126.96	78.6261	65.0284	43.3671	80.4724
ENSG00000156110	ADK	protein_coding	260.593	-1.1954	0.206464	-5.78987	7.04393e-09	4.8543e-08	163.443	148.601	163.3	326.009	370.506	391.697
ENSG00000148926	ADM	protein_coding	1891.78	5.21813	0.178958	29.1584	6.53405e-187	7.33975e-184	4138.08	3562.11	3350.68	127.456	92.3907	79.9876
ENSG00000128165	ADM2	protein_coding	6.53393	1.60381	1.07122	1.49718	0.134346	0.213884	4.24527	10.0991	15.1204	2.60114	4.71381	2.42387
ENSG00000224420	ADM5	protein_coding	20.2426	8.23052	1.3324	6.17722	6.52393e-10	5.04068e-09	46.698	49.0529	25.7047	0	0	0
ENSG00000254554	ADM-DT	lncRNA	8.53789	2.68894	0.995141	2.70207	0.00689089	0.0176652	19.1037	8.65639	16.6324	3.46818	0.942762	2.42387
ENSG00000101126	ADNP	protein_coding	1652.82	0.286444	0.142935	2.00401	0.0450686	0.0891524	1956.01	1735.61	1756.99	1297.97	1607.41	1562.91
ENSG00000101544	ADNP2	protein_coding	484.065	0.898102	0.170461	5.26866	1.37421e-07	8.09828e-07	667.569	620.375	603.304	312.136	323.367	377.638
ENSG00000259456	ADNP-AS1	lncRNA	12.6349	0.995305	0.752377	1.32288	0.185875	0.278394	22.2877	11.5419	16.6324	9.5375	6.59933	9.21069
ENSG00000181915	ADO	protein_coding	568.96	-0.46106	0.21925	-2.10289	0.035475	0.0729482	404.362	592.963	440.004	472.54	814.546	689.348
ENSG00000163485	ADORA1	protein_coding	11.7189	-0.626899	0.841805	-0.744708	0.456448	0.567877	16.9811	7.21366	3.02408	18.2079	11.3131	13.5737
ENSG00000128271	ADORA2A	protein_coding	80.5971	5.55382	0.51373	10.8108	3.06092e-27	8.20912e-26	119.929	204.868	148.18	3.46818	4.71381	2.42387
ENSG00000178803	ADORA2A-AS1	lncRNA	3.85764	4.79771	1.75152	2.73917	0.00615947	0.0159908	7.42923	7.21366	7.5602	0	0.942762	0
ENSG00000170425	ADORA2B	protein_coding	16.0341	-1.37361	0.718516	-1.91174	0.0559099	0.106803	6.36791	11.5419	9.07224	13.8727	31.1111	24.2387
ENSG00000282608	ADORA3	protein_coding	147.275	-3.11155	0.364828	-8.52883	1.47837e-17	2.24765e-16	15.9198	21.641	55.9455	318.206	247.004	224.935
ENSG00000159322	ADPGK	protein_coding	2129.77	0.554321	0.167611	3.30718	0.000942412	0.00298688	2012.26	2909.99	2680.85	2010.68	1544.24	1620.6
ENSG00000260898	ADPGK-AS1	lncRNA	160.959	4.19991	0.316398	13.2741	3.26998e-40	1.57077e-38	278.065	300.088	338.697	7.80341	20.7408	20.3605
ENSG00000144843	ADPRH	protein_coding	310.315	-0.0919383	0.217947	-0.421837	0.673144	0.759448	230.306	370.782	300.896	321.674	348.822	289.41
ENSG00000153531	ADPRHL1	protein_coding	5.8062	1.12225	1.17732	0.953227	0.340475	0.451298	9.55186	12.9846	1.51204	2.60114	1.88552	6.30205
ENSG00000170222	ADPRM	protein_coding	92.9967	1.27225	0.301606	4.21825	2.4621e-05	0.000105175	153.891	121.189	119.451	52.0227	53.7374	57.688
ENSG00000116863	ADPRS	protein_coding	278.657	1.39827	0.252091	5.54667	2.91156e-08	1.86358e-07	385.259	415.507	409.763	218.495	134.815	108.104
ENSG00000120907	ADRA1A	protein_coding	2.02754	3.89104	2.32979	1.67013	0.0948943	0.163115	0	8.65639	3.02408	0	0	0.484773
ENSG00000170214	ADRA1B	protein_coding	0.605779	3.17539	3.81386	0.832592	0.405075	NA	2.12264	0	1.51204	0	0	0
ENSG00000150594	ADRA2A	protein_coding	7.08545	6.7149	1.54851	4.33637	1.44858e-05	6.41698e-05	15.9198	12.9846	13.6084	0	0	0
ENSG00000274286	ADRA2B	protein_coding	308.332	0.0142687	0.194312	0.0734318	0.941463	0.960726	352.358	281.333	294.848	287.859	324.31	309.285
ENSG00000184160	ADRA2C	protein_coding	5.83089	4.2648	1.62803	2.61961	0.00880305	0.0218885	19.1037	14.4273	0	0	0	1.45432
ENSG00000043591	ADRB1	protein_coding	56.3757	2.6095	0.426447	6.11917	9.40656e-10	7.14693e-09	77.4762	88.0066	125.499	9.5375	19.798	17.9366
ENSG00000169252	ADRB2	protein_coding	305.981	1.92514	0.2196	8.7666	1.84143e-18	2.96476e-17	570.989	421.278	459.66	156.935	114.074	112.952
ENSG00000130706	ADRM1	protein_coding	640.281	-0.22914	0.185126	-1.23775	0.215809	0.314125	595.4	588.635	583.647	874.849	603.368	595.786
ENSG00000239900	ADSL	protein_coding	482.889	-1.01125	0.193753	-5.21926	1.7964e-07	1.0414e-06	350.235	326.057	282.751	784.676	602.425	551.187
ENSG00000185100	ADSS1	protein_coding	101.927	3.90284	0.391373	9.97216	2.01787e-23	4.33656e-22	287.617	131.289	154.228	12.1386	13.1987	13.0889
ENSG00000035687	ADSS2	protein_coding	1036.21	1.1568	0.168248	6.87561	6.17265e-12	5.88184e-11	1672.64	1308.56	1307.91	618.203	746.668	563.307
ENSG00000111863	ADTRP	protein_coding	13.3665	-0.26919	0.739784	-0.363876	0.715951	0.793876	12.7358	15.8701	7.5602	17.3409	16.027	10.665
ENSG00000106624	AEBP1	protein_coding	17.6776	-1.17178	0.733705	-1.59707	0.11025	0.183505	20.165	7.21366	4.53612	36.4159	19.798	17.9366
ENSG00000139154	AEBP2	protein_coding	484.11	1.32995	0.167691	7.93096	2.1745e-15	2.81136e-14	651.649	683.855	743.924	277.454	256.431	291.349
ENSG00000181026	AEN	protein_coding	346.483	1.47878	0.19302	7.66129	1.84076e-14	2.19434e-13	541.272	503.513	485.365	152.6	201.751	194.394
ENSG00000196526	AFAP1	protein_coding	1300.18	1.29445	0.147828	8.75644	2.01515e-18	3.2391e-17	1759.67	1819.28	1962.63	660.688	852.257	746.551
ENSG00000272620	AFAP1-AS1	lncRNA	51.9603	2.68863	0.458808	5.86002	4.6281e-09	3.26178e-08	132.665	60.5947	77.114	12.1386	11.3131	17.9366
ENSG00000157510	AFAP1L1	protein_coding	179.27	-3.54796	0.333462	-10.6398	1.94593e-26	5.025e-25	19.1037	15.8701	51.4093	317.339	358.25	313.648
ENSG00000130396	AFDN	protein_coding	3465.3	-0.748131	0.131537	-5.68762	1.28824e-08	8.57435e-08	2547.16	2481.5	2732.26	3904.3	4342.36	4784.23
ENSG00000198221	AFDN-DT	lncRNA	5.69105	-0.486386	1.20438	-0.403848	0.686324	0.77039	9.55186	2.88546	1.51204	13.0057	2.82829	4.36296
ENSG00000172493	AFF1	protein_coding	3349.66	0.272123	0.140258	1.94016	0.0523601	0.100876	3543.74	3524.59	3926.77	2571.66	3314.75	3216.47
ENSG00000155966	AFF2	protein_coding	0.668027	0.276436	3.73311	0.0740498	0.940971	NA	2.12264	0	0	0	1.88552	0
ENSG00000144218	AFF3	protein_coding	32.2945	-2.6069	0.568965	-4.58183	4.60917e-06	2.19244e-05	9.55186	5.77093	12.0963	59.8261	38.6532	67.8683
ENSG00000072364	AFF4	protein_coding	4103.31	1.00624	0.130713	7.69813	1.38069e-14	1.67044e-13	5258.83	5887.79	5290.63	2444.2	2964.04	2774.36
ENSG00000272023	AFF4-DT	lncRNA	0.494393	-0.101611	4.0369	-0.0251706	0.979919	NA	0	0	1.51204	0	0	1.45432
ENSG00000135537	AFG1L	protein_coding	96.2805	0.606143	0.332465	1.82318	0.0682761	0.125737	135.849	72.1366	140.62	64.1613	82.0203	82.8962
ENSG00000223959	AFG3L1P	transcribed_unitary_pseudogene	108.345	0.860462	0.274214	3.13792	0.00170151	0.00510469	143.278	139.945	136.084	71.0977	79.192	80.4724
ENSG00000141385	AFG3L2	protein_coding	1236.91	-0.676396	0.184606	-3.66399	0.000248314	0.00088227	883.017	913.249	1059.94	1967.33	1381.15	1216.78
ENSG00000253606	AFG3L2P1	processed_pseudogene	3.55087	-1.07327	1.43141	-0.749801	0.453375	0.56519	1.06132	4.3282	1.51204	3.46818	7.5421	3.39341
ENSG00000079557	AFM	protein_coding	1.23693	4.17804	2.8915	1.44494	0.148474	NA	0	2.88546	4.53612	0	0	0
ENSG00000183077	AFMID	protein_coding	121.758	1.81355	0.321505	5.64081	1.69249e-08	1.11206e-07	272.759	158.701	136.084	58.9591	57.5085	46.5382
ENSG00000081051	AFP	protein_coding	0.706357	0.576945	3.36387	0.171512	0.863821	NA	1.06132	1.44273	0	1.73409	0	0
ENSG00000119844	AFTPH	protein_coding	1238.63	0.560051	0.13622	4.11138	3.93306e-05	0.000162405	1484.78	1465.82	1477.26	928.605	1075.69	999.603
ENSG00000260101	AFTPH-DT	lncRNA	49.3622	0.609568	0.426767	1.42834	0.153194	0.237862	61.5565	38.9538	78.6261	28.6125	44.3098	44.1144
ENSG00000038002	AGA	protein_coding	133.776	-1.59336	0.280319	-5.68408	1.31517e-08	8.74564e-08	71.1083	76.4648	51.4093	208.091	221.549	174.034
ENSG00000250131	AGA-DT	lncRNA	9.70645	0.448545	0.847299	0.529382	0.596541	0.694807	12.7358	7.21366	13.6084	6.06932	10.3704	8.24115
ENSG00000157985	AGAP1	protein_coding	148.95	-1.59063	0.270254	-5.88567	3.96447e-09	2.8165e-08	85.9668	67.8084	68.0418	187.282	262.088	222.511
ENSG00000230869	AGAP10P	unprocessed_pseudogene	9.12731	0.732471	0.945061	0.775052	0.438309	0.550592	3.18395	12.9846	18.1445	10.4045	4.71381	5.33251
ENSG00000261011	AGAP11	transcribed_unprocessed_pseudogene	41.6804	-0.184577	0.452908	-0.407538	0.683613	0.768088	33.9622	25.9692	57.4575	39.017	47.1381	46.5382
ENSG00000265018	AGAP12P	transcribed_unprocessed_pseudogene	30.8093	1.42802	0.525317	2.71841	0.00655974	0.0169049	55.1886	36.0683	43.8491	9.5375	17.9125	22.2996
ENSG00000243289	AGAP13P	unprocessed_pseudogene	2.58439	-0.636017	1.69689	-0.374814	0.707798	0.787653	3.18395	2.88546	0	1.73409	1.88552	5.81728
ENSG00000279058	AGAP14P	unprocessed_pseudogene	4.91115	1.91001	1.31743	1.4498	0.147114	0.23006	8.49055	2.88546	12.0963	2.60114	0	3.39341
ENSG00000235529	AGAP1-IT1	lncRNA	1.93177	-2.83151	2.1261	-1.33178	0.182932	0.275605	0	1.44273	0	3.46818	3.77105	2.90864
ENSG00000135439	AGAP2	protein_coding	30.3253	0.18893	0.541373	0.348984	0.727102	0.803076	39.2688	33.1828	24.1926	14.7398	41.4815	29.0864
ENSG00000255737	AGAP2-AS1	lncRNA	63.8579	-1.02929	0.380253	-2.70684	0.00679266	0.0174406	44.5754	41.8392	39.313	115.317	65.9933	76.1094
ENSG00000133612	AGAP3	protein_coding	1042.17	-0.137878	0.14547	-0.94781	0.343226	0.454244	877.71	1058.97	1041.8	1078.6	1129.43	1066.5
ENSG00000188234	AGAP4	protein_coding	122.474	0.733055	0.266815	2.74743	0.00600644	0.0156517	151.769	144.273	163.3	98.8432	78.2493	98.409
ENSG00000172650	AGAP5	protein_coding	107.293	1.33403	0.309298	4.3131	1.60985e-05	7.07664e-05	187.853	128.403	145.156	45.9534	62.2223	74.1703
ENSG00000204149	AGAP6	protein_coding	188.589	1.22408	0.279732	4.3759	1.20933e-05	5.40553e-05	351.296	249.593	192.029	91.9068	103.704	143.008
ENSG00000264204	AGAP7P	unprocessed_pseudogene	11.4919	0.832164	0.811054	1.02603	0.304879	0.413768	11.6745	12.9846	19.6565	12.1386	3.77105	8.72592
ENSG00000204172	AGAP9	protein_coding	113.849	1.00922	0.288649	3.49637	0.000471629	0.00158509	147.523	128.403	181.445	66.7625	69.7644	89.1983
ENSG00000273540	AGBL1	protein_coding	2.62077	4.31445	2.19742	1.96342	0.0495977	0.0965378	13.7971	1.44273	0	0	0	0.484773
ENSG00000165923	AGBL2	protein_coding	15.5351	3.0571	0.746665	4.09434	4.23372e-05	0.000173739	32.9009	25.9692	24.1926	3.46818	3.77105	2.90864
ENSG00000146856	AGBL3	protein_coding	25.7905	2.06733	0.566474	3.64947	0.000262777	0.000929475	30.7782	53.3811	40.8251	13.0057	7.5421	9.21069
ENSG00000186094	AGBL4	protein_coding	0.771114	3.53101	3.4615	1.02008	0.30769	NA	3.18395	1.44273	0	0	0	0
ENSG00000084693	AGBL5	protein_coding	75.2444	-0.369212	0.326054	-1.13236	0.257481	0.362235	66.8631	63.4802	66.5297	74.5659	96.1617	83.8658
ENSG00000204305	AGER	protein_coding	29.3864	0.481615	0.504797	0.954076	0.340045	0.450814	27.5943	31.7401	43.8491	24.2773	20.7408	28.1169
ENSG00000173744	AGFG1	protein_coding	891.653	0.527789	0.186382	2.83176	0.00462933	0.0124635	1065.56	1084.93	1008.53	528.898	880.54	781.455
ENSG00000106351	AGFG2	protein_coding	81.0337	0.441235	0.328267	1.34413	0.178905	0.270717	104.009	96.663	78.6261	58.092	85.7914	63.0205
ENSG00000164252	AGGF1	protein_coding	1342.7	-0.817071	0.137643	-5.93616	2.91777e-09	2.10152e-08	933.96	956.531	1026.67	1839	1699.8	1600.24
ENSG00000214273	AGGF1P1	processed_pseudogene	1.92728	-1.08463	1.92088	-0.564652	0.57231	0.673645	2.12264	0	1.51204	1.73409	3.77105	2.42387
ENSG00000282968	AGGF1P10	processed_pseudogene	2.77562	5.35114	2.02801	2.63862	0.00832443	0.0208243	3.18395	2.88546	10.5843	0	0	0
ENSG00000233435	AGGF1P2	processed_pseudogene	1.76759	4.70704	2.31796	2.03068	0.0422875	0.0846227	3.18395	2.88546	4.53612	0	0	0
ENSG00000241532	AGGF1P3	processed_pseudogene	20.6076	1.26772	0.602117	2.10543	0.0352536	0.0725798	25.4716	34.6256	27.2167	8.67045	16.027	11.6346
ENSG00000261689	AGGF1P4	processed_pseudogene	0.353773	2.44538	4.06304	0.60186	0.547268	NA	2.12264	0	0	0	0	0
ENSG00000260680	AGGF1P5	processed_pseudogene	2.5642	-0.812306	1.75896	-0.461811	0.644217	0.734609	1.06132	0	4.53612	1.73409	6.59933	1.45432
ENSG00000261752	AGGF1P8	processed_pseudogene	2.67512	5.31415	2.2073	2.40754	0.0160606	0.0371037	8.49055	0	7.5602	0	0	0
ENSG00000260427	AGGF1P9	processed_pseudogene	0.648267	-0.963031	3.77688	-0.254981	0.798738	NA	1.06132	0	0	0	2.82829	0
ENSG00000006530	AGK	protein_coding	124.34	-0.541542	0.275178	-1.96797	0.0490712	0.0957425	118.868	98.1058	86.1863	127.456	159.327	156.097
ENSG00000261570	AGK-DT	lncRNA	1.28668	4.25295	2.83064	1.50247	0.132977	0.212225	3.18395	0	4.53612	0	0	0
ENSG00000228819	AGKP2	processed_pseudogene	6.54475	0.629484	1.09677	0.573944	0.566006	0.668369	11.6745	4.3282	7.5602	9.5375	4.71381	1.45432
ENSG00000162688	AGL	protein_coding	384.128	-0.790746	0.225738	-3.50293	0.00046017	0.0015505	274.881	251.035	319.04	337.281	570.371	552.157
ENSG00000116771	AGMAT	protein_coding	9.02897	0.670098	0.873498	0.767143	0.442997	0.554453	13.7971	8.65639	10.5843	7.80341	8.48486	4.84773
ENSG00000187546	AGMO	protein_coding	0.675024	2.21739	3.38846	0.654395	0.512857	NA	2.12264	1.44273	0	0	0	0.484773
ENSG00000092847	AGO1	protein_coding	1097.14	-2.00347	0.147341	-13.5976	4.14063e-42	2.1366e-40	448.938	445.804	418.835	1584.09	1861.96	1823.23
ENSG00000123908	AGO2	protein_coding	749.556	-0.436727	0.174254	-2.50626	0.0122016	0.0291262	646.343	582.864	681.93	691.902	979.53	914.767
ENSG00000126070	AGO3	protein_coding	644.011	0.44868	0.181751	2.46866	0.0135621	0.0319431	748.229	675.199	808.941	461.268	505.32	665.109
ENSG00000134698	AGO4	protein_coding	754.435	-0.365308	0.149546	-2.44279	0.0145743	0.034069	625.116	701.168	653.201	802.884	852.257	891.983
ENSG00000204310	AGPAT1	protein_coding	77.3172	-1.49353	0.358433	-4.16683	3.08858e-05	0.000130072	45.6367	37.511	37.801	149.999	101.818	91.1374
ENSG00000169692	AGPAT2	protein_coding	205.013	-1.10714	0.254268	-4.35424	1.33528e-05	5.93672e-05	130.542	150.044	108.867	359.824	242.29	238.508
ENSG00000160216	AGPAT3	protein_coding	1574.38	-0.662371	0.162904	-4.06602	4.78223e-05	0.000194635	1108.02	1108.02	1442.49	1694.21	2231.52	1862.01
ENSG00000026652	AGPAT4	protein_coding	266.741	-0.177518	0.207993	-0.85348	0.393393	0.505875	260.023	275.562	214.71	318.206	267.744	264.201
ENSG00000155189	AGPAT5	protein_coding	252.714	-0.184091	0.218815	-0.841309	0.400175	0.51252	233.49	201.982	273.679	271.385	304.512	231.237
ENSG00000018510	AGPS	protein_coding	767.244	-0.130356	0.175417	-0.743118	0.45741	0.568788	736.555	666.542	795.333	636.411	898.452	870.168
ENSG00000106541	AGR2	protein_coding	52.4918	-3.72105	0.547843	-6.79217	1.10456e-11	1.02902e-10	14.8585	4.3282	1.51204	108.381	95.219	90.6526
ENSG00000188157	AGRN	protein_coding	828.515	0.327446	0.156055	2.09827	0.0358813	0.073685	897.875	1011.36	857.326	653.752	802.291	748.49
ENSG00000159723	AGRP	protein_coding	0.157127	-0.158977	4.07428	-0.0390197	0.968875	NA	0	0	0	0	0.942762	0
ENSG00000135744	AGT	protein_coding	1.92662	0.107497	2.16091	0.0497464	0.960325	0.973457	0	1.44273	4.53612	0.867045	4.71381	0
ENSG00000135049	AGTPBP1	protein_coding	518.283	-0.625404	0.197335	-3.16925	0.00152832	0.00462885	433.018	398.194	391.618	467.337	729.698	689.832
ENSG00000144891	AGTR1	protein_coding	0.649589	1.83678	3.48099	0.527662	0.597734	NA	0	1.44273	1.51204	0	0.942762	0
ENSG00000177674	AGTRAP	protein_coding	105.221	-0.530327	0.294539	-1.80053	0.0717766	0.13097	68.9857	99.5485	90.7224	131.791	108.418	131.858
ENSG00000172482	AGXT	protein_coding	0.176886	1.81065	4.08047	0.443736	0.657234	NA	1.06132	0	0	0	0	0
ENSG00000113492	AGXT2	protein_coding	0.530659	3.00647	4.01449	0.748905	0.453915	NA	3.18395	0	0	0	0	0
ENSG00000153207	AHCTF1	protein_coding	1536.8	-0.0691641	0.130207	-0.531184	0.595291	0.693834	1530.42	1452.83	1516.58	1484.38	1630.04	1606.54
ENSG00000226121	AHCTF1P1	processed_pseudogene	67.2654	0.0439987	0.371723	0.118364	0.905779	0.936299	75.3536	86.5639	42.3371	67.6295	73.5354	58.1728
ENSG00000101444	AHCY	protein_coding	475.181	-1.4439	0.207745	-6.95033	3.64441e-12	3.55388e-11	278.065	291.432	195.053	815.89	697.644	573.002
ENSG00000168710	AHCYL1	protein_coding	1245.82	-0.425941	0.170038	-2.50497	0.0122462	0.0292161	1007.19	1184.48	997.946	1163.57	1729.97	1391.78
ENSG00000158467	AHCYL2	protein_coding	245.448	-0.39819	0.222066	-1.79311	0.072955	0.132458	254.716	187.555	192.029	241.906	299.798	296.681
ENSG00000126705	AHDC1	protein_coding	207.055	-0.0525426	0.216142	-0.243093	0.807934	0.864859	214.386	197.654	198.077	211.559	192.323	228.328
ENSG00000135541	AHI1	protein_coding	461.687	0.218853	0.185331	1.18087	0.237653	0.339275	574.173	483.315	432.443	407.511	389.361	483.319
ENSG00000231028	AHI1-DT	lncRNA	11.8028	1.83052	0.94588	1.93526	0.0529589	0.101905	27.5943	17.3128	10.5843	0	6.59933	8.72592
ENSG00000124942	AHNAK	protein_coding	9318.34	-0.180525	0.117436	-1.53723	0.124238	0.201841	9365.07	8640.52	8201.3	9680.56	9948.03	10074.6
ENSG00000185567	AHNAK2	protein_coding	54.3648	1.66056	0.458304	3.62327	0.000290902	0.00101981	98.7026	57.7093	90.7224	13.8727	43.3671	21.8148
ENSG00000106546	AHR	protein_coding	3139.55	0.266899	0.161102	1.65671	0.0975785	0.166796	3207.3	3589.52	3491.3	2197.09	3375.09	2976.99
ENSG00000063438	AHRR	protein_coding	148.014	-0.654546	0.28787	-2.27376	0.0229806	0.0504907	123.113	108.205	113.403	244.507	128.216	170.64
ENSG00000100591	AHSA1	protein_coding	247.133	-0.312986	0.243432	-1.28572	0.19854	0.293597	217.57	251.035	192.029	362.425	232.862	226.874
ENSG00000173209	AHSA2P	transcribed_unitary_pseudogene	351.452	0.109414	0.211238	0.517966	0.604482	0.701354	381.013	349.141	365.914	297.397	282.829	432.418
ENSG00000145192	AHSG	protein_coding	3.77563	5.80128	1.81152	3.20244	0.00136269	0.00417266	6.36791	7.21366	9.07224	0	0	0
ENSG00000169877	AHSP	protein_coding	1.03467	3.94365	3.07297	1.28333	0.199375	NA	3.18395	0	3.02408	0	0	0
ENSG00000111732	AICDA	protein_coding	1.54663	3.48102	2.52607	1.37804	0.168191	0.257116	0	5.77093	3.02408	0	0	0.484773
ENSG00000186063	AIDA	protein_coding	1047.86	0.786094	0.164962	4.76531	1.88567e-06	9.47081e-06	1232.19	1353.28	1394.1	629.475	909.765	768.366
ENSG00000230154	AIDAP1	processed_pseudogene	0.334013	0.802792	4.07428	0.197039	0.843797	NA	1.06132	0	0	0	0.942762	0
ENSG00000251429	AIDAP2	transcribed_processed_pseudogene	20.9296	-0.694806	0.635957	-1.09254	0.274598	0.381288	20.165	20.1982	7.5602	23.4102	18.8552	35.3885
ENSG00000204472	AIF1	protein_coding	1153.76	-2.02635	0.439393	-4.61172	3.99354e-06	1.91645e-05	438.324	297.203	629.008	2665.3	1397.17	1495.53
ENSG00000126878	AIF1L	protein_coding	0.492462	2.84736	4.02683	0.707096	0.479507	NA	0	1.44273	1.51204	0	0	0
ENSG00000156709	AIFM1	protein_coding	567.209	-1.92788	0.201707	-9.55784	1.2024e-21	2.35529e-20	241.981	219.295	246.462	1157.51	774.008	764.003
ENSG00000042286	AIFM2	protein_coding	250.866	1.47624	0.214042	6.89697	5.31238e-12	5.10373e-11	345.99	415.507	344.745	127.456	152.727	118.769
ENSG00000183773	AIFM3	protein_coding	15.4533	0.00381813	0.721835	0.00528948	0.99578	0.997453	13.7971	7.21366	25.7047	13.8727	12.2559	19.8757
ENSG00000146416	AIG1	protein_coding	155.814	-2.09234	0.262485	-7.97129	1.57032e-15	2.05294e-14	55.1886	57.7093	65.0177	233.235	283.771	239.963
ENSG00000163568	AIM2	protein_coding	35.9043	7.20219	1.11847	6.43934	1.19992e-10	1.00588e-09	52.0046	98.1058	63.5057	0.867045	0.942762	0
ENSG00000164022	AIMP1	protein_coding	418.402	-0.673371	0.178967	-3.76254	0.000168194	0.000618285	323.702	324.615	319.04	581.787	461.953	499.317
ENSG00000106305	AIMP2	protein_coding	136.574	-1.15151	0.294446	-3.91078	9.19997e-05	0.000356595	85.9668	92.3348	75.602	254.911	157.441	153.188
ENSG00000110711	AIP	protein_coding	132.889	0.0596975	0.319548	0.186819	0.851803	0.897407	166.627	126.96	111.891	189.016	112.189	90.6526
ENSG00000129221	AIPL1	protein_coding	6.01832	6.47338	1.65171	3.91919	8.88466e-05	0.000345336	10.6132	4.3282	21.1686	0	0	0
ENSG00000160224	AIRE	protein_coding	6.01258	6.47232	1.60787	4.0254	5.68785e-05	0.000228531	9.55186	14.4273	12.0963	0	0	0
ENSG00000268257	AIRN	lncRNA	48.1226	5.74711	1.49394	3.84696	0.000119595	0.000452857	156.014	76.4648	51.4093	0	0	4.84773
ENSG00000196581	AJAP1	protein_coding	0.252007	1.81065	4.08047	0.443736	0.657234	NA	0	0	1.51204	0	0	0
ENSG00000232434	AJM1	protein_coding	40.0235	1.53716	0.473789	3.24439	0.00117702	0.00366387	64.7404	67.8084	45.3612	15.6068	31.1111	15.5127
ENSG00000129474	AJUBA	protein_coding	21.3759	1.56092	0.605484	2.57798	0.00993801	0.0243314	27.5943	36.0683	31.7528	14.7398	11.3131	6.78683
ENSG00000258457	AJUBA-DT	lncRNA	7.99881	1.17894	0.999285	1.17978	0.238088	0.339814	13.7971	5.77093	13.6084	9.5375	1.88552	3.39341
ENSG00000106992	AK1	protein_coding	142.569	-2.28312	0.317905	-7.18178	6.88082e-13	7.1695e-12	57.3112	33.1828	54.4334	315.604	212.121	182.76
ENSG00000004455	AK2	protein_coding	496.736	-0.573829	0.178543	-3.21396	0.00130918	0.00402739	329.009	447.247	423.371	565.313	609.024	606.451
ENSG00000242272	AK2P2	processed_pseudogene	5.96704	4.25026	1.5153	2.80489	0.00503338	0.0134411	2.12264	21.641	10.5843	0	0	1.45432
ENSG00000147853	AK3	protein_coding	301.89	-1.08361	0.202216	-5.3587	8.38248e-08	5.08662e-07	193.16	196.212	190.517	447.395	437.442	346.613
ENSG00000230042	AK3P3	processed_pseudogene	2.21087	-0.295615	1.98898	-0.148627	0.881848	0.919765	0	0	6.04816	4.33523	0.942762	1.93909
ENSG00000248722	AK3P4	processed_pseudogene	0.744469	3.44425	3.52739	0.976432	0.328851	NA	0	1.44273	3.02408	0	0	0
ENSG00000228816	AK3P5	processed_pseudogene	0.0807956	-0.0880933	4.07688	-0.021608	0.982761	NA	0	0	0	0	0	0.484773
ENSG00000162433	AK4	protein_coding	51.4885	1.84869	0.403427	4.58246	4.5954e-06	2.1866e-05	75.3536	90.8921	75.602	16.4739	27.3401	23.2691
ENSG00000263535	AK4P1	processed_pseudogene	4.55899	2.54657	1.34326	1.89581	0.0579852	0.109954	5.30659	5.77093	12.0963	0.867045	2.82829	0.484773
ENSG00000233381	AK4P3	protein_coding	5.42467	0.366777	1.23478	0.297039	0.766437	0.833782	2.12264	10.0991	6.04816	9.5375	3.77105	0.969547
ENSG00000223621	AK4P4	processed_pseudogene	1.9544	-0.700466	2.07923	-0.336888	0.736202	0.810434	0	0	4.53612	4.33523	1.88552	0.969547
ENSG00000085231	AK6	protein_coding	85.7023	-0.156815	0.345855	-0.453412	0.650252	0.73991	82.7828	60.5947	99.7946	118.785	66.9361	85.3201
ENSG00000257173	AK6P2	processed_pseudogene	2.39277	0.76112	1.98046	0.384315	0.700745	0.782009	0	1.44273	7.5602	3.46818	1.88552	0
ENSG00000140057	AK7	protein_coding	6.09691	2.01817	1.30299	1.54887	0.121412	0.198215	12.7358	4.3282	12.0963	6.93636	0	0.484773
ENSG00000165695	AK8	protein_coding	15.5151	5.56473	1.11663	4.98352	6.24387e-07	3.35711e-06	37.1461	30.2974	24.1926	0	0	1.45432
ENSG00000155085	AK9	protein_coding	69.2878	-0.495951	0.37823	-1.31124	0.189776	0.283147	65.8017	59.152	46.8732	115.317	64.1078	64.4749
ENSG00000231824	AKAIN1	protein_coding	0.49828	1.43752	4.05682	0.354345	0.72308	NA	2.12264	0	0	0.867045	0	0
ENSG00000121057	AKAP1	protein_coding	235.322	-0.405719	0.220532	-1.83973	0.0658078	0.122085	220.754	220.738	164.812	299.998	255.489	250.143
ENSG00000108599	AKAP10	protein_coding	1176.22	0.40363	0.151576	2.66288	0.00774742	0.0195533	1279.95	1386.47	1354.79	863.577	1031.38	1141.16
ENSG00000023516	AKAP11	protein_coding	2386.08	-0.987876	0.142825	-6.91671	4.62259e-12	4.46305e-11	1636.55	1568.25	1593.69	2693.91	3585.32	3238.77
ENSG00000131016	AKAP12	protein_coding	76.0307	1.75739	0.388793	4.52012	6.18054e-06	2.88451e-05	119.929	100.991	130.035	53.7568	31.1111	20.3605
ENSG00000170776	AKAP13	protein_coding	4598.44	-0.313689	0.125691	-2.49571	0.0125705	0.0299039	3785.72	4189.69	4327.46	4747.94	5430.31	5109.51
ENSG00000186471	AKAP14	protein_coding	3.73744	5.77928	1.84263	3.13644	0.00171014	0.0051248	3.18395	8.65639	10.5843	0	0	0
ENSG00000214992	AKAP17BP	unprocessed_pseudogene	13.8611	7.68416	1.39014	5.52762	3.246e-08	2.06587e-07	31.8395	33.1828	18.1445	0	0	0
ENSG00000263004	AKAP1-DT	lncRNA	4.41539	-2.05496	1.39524	-1.47284	0.140795	0.222562	2.12264	0	3.02408	6.93636	4.71381	9.69547
ENSG00000111254	AKAP3	protein_coding	37.7049	0.33447	0.487389	0.686247	0.492557	0.601657	50.9433	44.7247	30.2408	48.5545	20.7408	31.0255
ENSG00000179841	AKAP5	protein_coding	17.9275	-1.72859	0.685038	-2.52335	0.0116243	0.0279446	7.42923	12.9846	4.53612	28.6125	27.3401	26.6625
ENSG00000151320	AKAP6	protein_coding	699.584	-3.80304	0.191823	-19.8257	1.78642e-87	3.36609e-85	112.5	75.0221	90.7224	1193.92	1367.01	1358.33
ENSG00000118507	AKAP7	protein_coding	129.216	1.46193	0.314188	4.65306	3.27052e-06	1.59092e-05	160.259	227.952	181.445	40.7511	82.9631	81.9267
ENSG00000105127	AKAP8	protein_coding	429.615	1.08346	0.191008	5.67232	1.40881e-08	9.33641e-08	655.895	546.795	548.87	310.402	224.377	291.349
ENSG00000011243	AKAP8L	protein_coding	589.678	0.897139	0.17445	5.14266	2.70875e-07	1.53347e-06	829.951	696.84	775.676	459.534	343.165	432.903
ENSG00000127914	AKAP9	protein_coding	2518.5	-0.376785	0.144959	-2.59925	0.0093427	0.0230595	2202.24	2061.66	2311.91	2393.91	2946.13	3195.14
ENSG00000166452	AKIP1	protein_coding	190.982	-0.654493	0.226723	-2.88675	0.00389241	0.0106894	134.787	168.8	142.132	244.507	222.492	233.176
ENSG00000174574	AKIRIN1	protein_coding	717.69	0.548969	0.15738	3.48816	0.000486349	0.00162968	763.088	944.989	849.766	589.591	610.91	547.794
ENSG00000135334	AKIRIN2	protein_coding	796.59	1.26721	0.190649	6.64684	2.99443e-11	2.66632e-10	1076.18	1122.45	1177.88	341.616	588.284	473.139
ENSG00000106948	AKNA	protein_coding	783.113	-0.765114	0.161694	-4.73186	2.22472e-06	1.10539e-05	495.636	581.421	665.297	971.958	1034.21	950.156
ENSG00000162641	AKNAD1	protein_coding	14.0988	0.493494	0.712832	0.6923	0.488749	0.598081	15.9198	21.641	12.0963	9.5375	10.3704	15.028
ENSG00000117448	AKR1A1	protein_coding	992.826	-1.872	0.197046	-9.50032	2.09253e-21	4.04731e-20	410.73	454.461	412.787	2087.84	1347.21	1243.93
ENSG00000085662	AKR1B1	protein_coding	468.424	-1.19936	0.203418	-5.89607	3.72253e-09	2.65236e-08	291.863	271.234	288.8	839.3	562.829	556.52
ENSG00000198074	AKR1B10	protein_coding	0.240455	1.81065	4.08047	0.443736	0.657234	NA	0	1.44273	0	0	0	0
ENSG00000227471	AKR1B15	protein_coding	0.530659	3.00647	4.01449	0.748905	0.453915	NA	3.18395	0	0	0	0	0
ENSG00000229991	AKR1B1P1	processed_pseudogene	1.29653	-1.30811	2.94021	-0.444904	0.656389	0.745325	2.12264	0	0	0	5.65657	0
ENSG00000213452	AKR1B1P2	processed_pseudogene	0.176886	1.81065	4.08047	0.443736	0.657234	NA	1.06132	0	0	0	0	0
ENSG00000213785	AKR1B1P3	processed_pseudogene	3.43132	-1.92768	1.61013	-1.19722	0.231219	0.332055	0	2.88546	1.51204	9.5375	4.71381	1.93909
ENSG00000266899	AKR1B1P7	processed_pseudogene	5.20771	-0.0723692	1.21778	-0.0594269	0.952612	0.968395	3.18395	1.44273	10.5843	6.06932	7.5421	2.42387
ENSG00000187134	AKR1C1	protein_coding	0.434568	1.50841	4.05943	0.371581	0.710205	NA	2.12264	0	0	0	0	0.484773
ENSG00000151632	AKR1C2	protein_coding	0.69225	1.51517	3.65467	0.414584	0.678446	NA	3.18395	0	0	0	0	0.969547
ENSG00000151631	AKR1C6P	unprocessed_pseudogene	0.240455	1.81065	4.08047	0.443736	0.657234	NA	0	1.44273	0	0	0	0
ENSG00000215267	AKR1C7P	transcribed_unprocessed_pseudogene	0.504013	2.87685	4.02444	0.714845	0.474705	NA	0	0	3.02408	0	0	0
ENSG00000264006	AKR1C8P	protein_coding	0.176886	1.81065	4.08047	0.443736	0.657234	NA	1.06132	0	0	0	0	0
ENSG00000165568	AKR1E2	protein_coding	0.927173	2.55469	3.0172	0.846707	0.397158	NA	3.18395	0	1.51204	0.867045	0	0
ENSG00000053371	AKR7A2	protein_coding	196.921	-2.27164	0.259644	-8.74909	2.15088e-18	3.44968e-17	87.0281	57.7093	55.9455	369.361	317.711	293.773
ENSG00000224341	AKR7A2P2	processed_pseudogene	2.89228	3.7828	2.04001	1.8543	0.0636962	0.118703	10.6132	5.77093	0	0	0	0.969547
ENSG00000162482	AKR7A3	protein_coding	3.86904	-1.84069	1.45213	-1.26758	0.204948	0.301259	2.12264	2.88546	0	4.33523	6.59933	7.2716
ENSG00000211454	AKR7L	polymorphic_pseudogene	5.31437	0.0790893	1.41875	0.0557458	0.955544	0.970396	3.18395	11.5419	1.51204	4.33523	11.3131	0
ENSG00000142208	AKT1	protein_coding	700.226	-0.358586	0.159909	-2.24244	0.0249326	0.0541239	671.815	597.291	570.039	873.115	755.152	733.947
ENSG00000204673	AKT1S1	protein_coding	1205.24	2.66384	0.16333	16.3096	8.43973e-60	7.87511e-58	1810.61	2276.63	2157.68	386.702	301.684	298.136
ENSG00000105221	AKT2	protein_coding	509.314	0.0518392	0.162583	0.318847	0.749842	0.821762	477.593	520.826	557.943	493.349	502.492	503.68
ENSG00000117020	AKT3	protein_coding	43.0679	1.37654	0.448668	3.06806	0.00215454	0.00630201	75.3536	59.152	51.4093	33.8148	20.7408	17.9366
ENSG00000166971	AKTIP	protein_coding	123.131	-1.00925	0.285043	-3.54071	0.000399051	0.00136185	96.58	79.3503	68.0418	191.617	163.098	140.099
ENSG00000148218	ALAD	protein_coding	177.367	-2.11804	0.264824	-7.99791	1.26545e-15	1.66781e-14	55.1886	66.3657	78.6261	345.084	264.916	254.021
ENSG00000023330	ALAS1	protein_coding	3233.64	0.881634	0.139629	6.31411	2.71728e-10	2.19837e-09	4245.27	4165.17	4164.16	2668.77	2095.76	2062.71
ENSG00000163631	ALB	protein_coding	2.94449	5.45157	1.96722	2.7712	0.00558501	0.0146964	7.42923	7.21366	3.02408	0	0	0
ENSG00000170017	ALCAM	protein_coding	3139.82	-1.63449	0.162286	-10.0716	7.37515e-24	1.62076e-22	1434.9	1739.93	1415.27	3821.94	5634.89	4791.98
ENSG00000161618	ALDH16A1	protein_coding	191.076	-0.867291	0.247184	-3.50869	0.000450326	0.00151943	135.849	154.372	114.915	292.194	247.946	201.181
ENSG00000059573	ALDH18A1	protein_coding	297.347	-2.01525	0.217884	-9.2492	2.26179e-20	4.14156e-19	122.052	89.4494	142.132	495.083	486.465	448.9
ENSG00000165092	ALDH1A1	protein_coding	20.1257	-3.0158	0.801344	-3.76343	0.000167596	0.000616318	3.18395	8.65639	1.51204	61.5602	24.5118	21.33
ENSG00000128918	ALDH1A2	protein_coding	960.251	-1.68354	0.197897	-8.50715	1.78254e-17	2.69885e-16	618.749	357.798	387.082	1539.87	1526.33	1331.67
ENSG00000259285	ALDH1A2-AS1	lncRNA	3.47242	3.02145	1.75864	1.71806	0.0857862	0.150841	6.36791	0	12.0963	0	1.88552	0.484773
ENSG00000184254	ALDH1A3	protein_coding	68.6698	2.95218	0.391994	7.53118	5.02845e-14	5.7751e-13	144.339	113.976	105.843	22.5432	13.1987	12.1193
ENSG00000259583	ALDH1A3-AS1	lncRNA	41.1526	-0.412419	0.442028	-0.933016	0.350812	0.462085	26.533	34.6256	45.3612	39.017	49.0236	52.3555
ENSG00000137124	ALDH1B1	protein_coding	38.6759	-3.02918	0.577123	-5.24876	1.53128e-07	8.96066e-07	12.7358	1.44273	10.5843	51.1557	83.9058	72.2312
ENSG00000136010	ALDH1L2	protein_coding	91.6113	0.388964	0.316872	1.22751	0.219631	0.318798	110.377	109.648	90.7224	70.2307	102.761	65.9292
ENSG00000111275	ALDH2	protein_coding	88.2885	-0.775021	0.307182	-2.523	0.0116357	0.027956	62.6178	63.4802	69.5538	97.9761	118.788	117.315
ENSG00000108602	ALDH3A1	protein_coding	0.332802	0.873681	4.07688	0.214301	0.830312	NA	0	0	1.51204	0	0	0.484773
ENSG00000072210	ALDH3A2	protein_coding	273.54	-0.762145	0.216172	-3.52565	0.000422444	0.00143447	233.49	216.41	157.252	372.829	340.337	320.92
ENSG00000006534	ALDH3B1	protein_coding	323.248	-1.7427	0.212508	-8.20063	2.39122e-16	3.34794e-15	129.481	155.815	161.788	591.325	464.782	436.296
ENSG00000132746	ALDH3B2	protein_coding	11.322	3.50183	1.01016	3.46663	0.000527031	0.00175373	44.5754	7.21366	10.5843	1.73409	1.88552	1.93909
ENSG00000159423	ALDH4A1	protein_coding	95.643	-0.854498	0.325437	-2.62569	0.00864735	0.0215361	84.9055	57.7093	60.4816	151.733	122.559	96.4699
ENSG00000112294	ALDH5A1	protein_coding	34.4544	-1.9484	0.534351	-3.6463	0.000266047	0.000940015	21.2264	14.4273	6.04816	63.2943	53.7374	47.9926
ENSG00000119711	ALDH6A1	protein_coding	153.225	-2.49558	0.28155	-8.86373	7.73817e-19	1.27181e-17	46.698	37.511	54.4334	217.628	280.943	282.138
ENSG00000164904	ALDH7A1	protein_coding	150.042	-2.95929	0.299454	-9.88228	4.96916e-23	1.04862e-21	31.8395	36.0683	34.7769	315.604	269.63	212.331
ENSG00000251400	ALDH7A1P1	processed_pseudogene	0.446142	-1.85458	3.98276	-0.465652	0.641465	NA	0	0	0	1.73409	0.942762	0
ENSG00000234489	ALDH7A1P4	processed_pseudogene	1.08882	2.94017	3.10943	0.945565	0.34437	NA	0	0	6.04816	0	0	0.484773
ENSG00000118514	ALDH8A1	protein_coding	28.8137	3.56523	0.620625	5.74459	9.21434e-09	6.25846e-08	66.8631	40.3965	52.9214	2.60114	2.82829	7.2716
ENSG00000143149	ALDH9A1	protein_coding	520.36	-1.40756	0.175673	-8.01241	1.1248e-15	1.48916e-14	277.004	291.432	285.775	771.67	843.772	652.505
ENSG00000149925	ALDOA	protein_coding	2496.33	-1.19472	0.147264	-8.11274	4.94903e-16	6.73852e-15	1556.95	1475.91	1519.6	4080.31	3377.92	2967.3
ENSG00000242849	ALDOAP1	processed_pseudogene	1.54557	3.38334	2.51434	1.34562	0.178426	0.270076	5.30659	0	3.02408	0	0.942762	0
ENSG00000214297	ALDOAP2	processed_pseudogene	168.985	-1.66292	0.283503	-5.86564	4.47396e-09	3.16132e-08	94.4573	79.3503	68.0418	306.067	285.657	180.336
ENSG00000136872	ALDOB	protein_coding	0.504013	2.87685	4.02444	0.714845	0.474705	NA	0	0	3.02408	0	0	0
ENSG00000109107	ALDOC	protein_coding	39.0073	1.49817	0.453905	3.30063	0.000964669	0.00305047	57.3112	60.5947	54.4334	26.8784	19.798	15.028
ENSG00000033011	ALG1	protein_coding	146.654	-1.33497	0.266461	-5.00999	5.44323e-07	2.94835e-06	63.6791	99.5485	87.6983	218.495	208.35	202.15
ENSG00000139133	ALG10	protein_coding	37.7901	-0.613964	0.461326	-1.33087	0.183232	0.275977	35.0235	27.4119	27.2167	35.5489	43.3671	58.1728
ENSG00000175548	ALG10B	protein_coding	64.4233	-0.159981	0.425799	-0.375719	0.707126	0.787145	52.0046	64.9229	66.5297	32.0807	72.5927	98.409
ENSG00000253710	ALG11	protein_coding	680.551	0.14886	0.157521	0.945014	0.344652	0.455759	669.692	669.428	808.941	622.538	650.506	662.2
ENSG00000182858	ALG12	protein_coding	116.806	-1.08181	0.28082	-3.85231	0.00011701	0.000444281	70.047	72.1366	83.1622	176.877	136.701	161.914
ENSG00000101901	ALG13	protein_coding	603.088	-0.257713	0.195885	-1.31564	0.188296	0.281408	492.452	566.994	591.208	509.823	636.364	821.691
ENSG00000172339	ALG14	protein_coding	25.0627	-1.03385	0.552022	-1.87285	0.0610894	0.114694	12.7358	17.3128	19.6565	30.3466	32.9967	37.3275
ENSG00000189366	ALG1L	transcribed_unprocessed_pseudogene	0.338478	0.319276	4.05905	0.0786577	0.937305	NA	1.06132	0	0	0	0	0.969547
ENSG00000254016	ALG1L10P	unprocessed_pseudogene	0.665604	1.37692	3.72933	0.369214	0.711969	NA	0	0	3.02408	0	0	0.969547
ENSG00000253981	ALG1L13P	transcribed_unprocessed_pseudogene	0.384963	0.802792	4.07428	0.197039	0.843797	NA	0	1.44273	0	0.867045	0	0
ENSG00000242017	ALG1L15P	processed_pseudogene	2.04986	-0.21634	2.01162	-0.107545	0.914356	0.941367	0	5.77093	0	1.73409	1.88552	2.90864
ENSG00000251287	ALG1L2	protein_coding	3.01607	5.47056	1.9656	2.78316	0.00538324	0.0142412	3.18395	4.3282	10.5843	0	0	0
ENSG00000226943	ALG1L5P	unprocessed_pseudogene	0.161591	-0.6425	4.05905	-0.158288	0.87423	NA	0	0	0	0	0	0.969547
ENSG00000238278	ALG1L6P	unprocessed_pseudogene	0.0807956	-0.0880933	4.07688	-0.021608	0.982761	NA	0	0	0	0	0	0.484773
ENSG00000227620	ALG1L8P	unprocessed_pseudogene	0.480911	2.81741	4.0293	0.699231	0.484408	NA	0	2.88546	0	0	0	0
ENSG00000254978	ALG1L9P	transcribed_unprocessed_pseudogene	2.15553	-0.965397	1.90881	-0.50576	0.613025	0.708004	0	1.44273	3.02408	6.06932	0.942762	1.45432
ENSG00000119523	ALG2	protein_coding	519.174	-0.41226	0.180724	-2.28116	0.0225391	0.0497188	447.876	414.064	473.268	674.561	614.681	490.591
ENSG00000214160	ALG3	protein_coding	359.698	-1.76101	0.220903	-7.97185	1.56315e-15	2.0454e-14	182.547	171.685	136.084	699.705	475.152	493.015
ENSG00000120697	ALG5	protein_coding	161.609	-0.809414	0.249922	-3.23866	0.00120093	0.00372932	94.4573	119.747	139.108	210.692	208.35	197.303
ENSG00000088035	ALG6	protein_coding	57.3962	-1.0347	0.423105	-2.44548	0.0144658	0.0338478	29.7169	46.1674	37.801	45.9534	83.9058	100.833
ENSG00000159063	ALG8	protein_coding	140.935	-0.478744	0.26655	-1.79608	0.0724819	0.131876	120.99	95.2203	137.596	143.93	160.27	187.607
ENSG00000086848	ALG9	protein_coding	202.196	-0.545442	0.232756	-2.34341	0.0191084	0.0430685	139.033	171.685	182.957	228.033	276.229	215.239
ENSG00000254450	ALG9-IT1	lncRNA	2.0849	1.92025	2.00686	0.956841	0.338648	0.449468	4.24527	4.3282	1.51204	0	0	2.42387
ENSG00000171094	ALK	protein_coding	9.02421	0.659867	0.882367	0.747837	0.454559	0.566158	13.7971	7.21366	12.0963	9.5375	4.71381	6.78683
ENSG00000196711	ALKAL1	protein_coding	0.75602	3.4676	3.8466	0.901471	0.367338	NA	0	0	4.53612	0	0	0
ENSG00000189292	ALKAL2	protein_coding	12.9282	7.5845	1.41333	5.36638	8.03309e-08	4.8878e-07	30.7782	33.1828	13.6084	0	0	0
ENSG00000100601	ALKBH1	protein_coding	151.841	1.1722	0.263617	4.4466	8.724e-06	3.9799e-05	204.834	216.41	208.661	117.918	90.5052	72.716
ENSG00000189046	ALKBH2	protein_coding	13.5072	-1.3292	0.836022	-1.58991	0.111854	0.185695	4.24527	14.4273	4.53612	32.9477	11.3131	13.5737
ENSG00000166199	ALKBH3	protein_coding	193.573	-0.830691	0.264878	-3.13613	0.00171193	0.00512963	167.688	102.434	146.668	313.003	214.95	216.694
ENSG00000244926	ALKBH3-AS1	lncRNA	1.55378	4.54192	2.48255	1.82954	0.0673191	0.124383	6.36791	1.44273	1.51204	0	0	0
ENSG00000160993	ALKBH4	protein_coding	36.3061	0.656564	0.482519	1.3607	0.173608	0.264139	46.698	27.4119	58.9695	35.5489	25.4546	23.7539
ENSG00000091542	ALKBH5	protein_coding	1035.72	-0.162359	0.176524	-0.919756	0.3577	0.469275	1132.43	780.518	1017.6	1279.76	1007.81	996.209
ENSG00000239382	ALKBH6	protein_coding	47.7156	0.254352	0.404033	0.629534	0.528999	0.635591	47.7593	44.7247	63.5057	49.4216	36.7677	44.1144
ENSG00000125652	ALKBH7	protein_coding	57.0592	-0.251449	0.380094	-0.661545	0.508263	0.616613	58.3725	47.6102	49.8973	78.9011	52.7947	54.7794
ENSG00000137760	ALKBH8	protein_coding	119.491	-0.684584	0.318326	-2.15058	0.0315097	0.0660309	120.99	98.1058	54.4334	172.542	140.472	130.404
ENSG00000151360	ALLC	protein_coding	2.33645	5.12924	2.16813	2.36574	0.017994	0.0408753	9.55186	1.44273	3.02408	0	0	0
ENSG00000116127	ALMS1	protein_coding	651.903	0.211717	0.177838	1.1905	0.233848	0.335174	715.329	659.328	725.779	484.678	615.624	710.678
ENSG00000230002	ALMS1-IT1	lncRNA	6.33002	0.972702	1.21308	0.801842	0.422644	0.534884	10.6132	5.77093	9.07224	0	2.82829	9.69547
ENSG00000163016	ALMS1P1	transcribed_unprocessed_pseudogene	300.483	5.04721	0.256691	19.6625	4.51515e-86	8.24184e-84	568.867	631.917	548.87	21.6761	15.0842	16.4823
ENSG00000108839	ALOX12	protein_coding	6.23346	2.74941	1.30344	2.10934	0.0349153	0.0720342	13.7971	8.65639	10.5843	0	0	4.36296
ENSG00000215067	ALOX12-AS1	lncRNA	176.475	2.24374	0.280292	8.005	1.19471e-15	1.57957e-14	292.924	317.401	263.095	89.3057	46.1953	49.9317
ENSG00000179477	ALOX12B	protein_coding	4.06357	5.91839	1.96524	3.01154	0.00259927	0.00745061	13.7971	0	10.5843	0	0	0
ENSG00000264958	ALOX12P1	unprocessed_pseudogene	0.849377	0.769614	3.08272	0.249655	0.802855	NA	3.18395	0	0	0	0.942762	0.969547
ENSG00000262943	ALOX12P2	transcribed_unprocessed_pseudogene	6.75478	6.64342	1.56864	4.23515	2.28403e-05	9.80416e-05	13.7971	10.0991	16.6324	0	0	0
ENSG00000161905	ALOX15	protein_coding	120.045	4.33127	0.366796	11.8084	3.53207e-32	1.20511e-30	314.15	199.097	172.373	11.2716	13.1987	10.1802
ENSG00000179593	ALOX15B	protein_coding	3.27029	3.70736	1.75233	2.11567	0.0343725	0.0710774	2.12264	10.0991	6.04816	0.867045	0	0.484773
ENSG00000274114	ALOX15P1	transcribed_unprocessed_pseudogene	8.22964	5.08887	1.36839	3.71887	0.000200115	0.000724232	13.7971	12.9846	21.1686	0	0.942762	0.484773
ENSG00000012779	ALOX5	protein_coding	530.588	-1.18971	0.191477	-6.21333	5.18725e-10	4.04969e-09	244.103	344.813	384.058	706.642	762.695	741.218
ENSG00000132965	ALOX5AP	protein_coding	280.818	-3.82636	0.272021	-14.0664	6.10661e-45	3.5247e-43	45.6367	20.1982	43.8491	554.042	571.314	449.87
ENSG00000179148	ALOXE3	protein_coding	37.2252	7.31697	1.14352	6.39861	1.56801e-10	1.29732e-09	113.561	40.3965	68.0418	0.867045	0	0.484773
ENSG00000275011	ALOXE3P1	unprocessed_pseudogene	0.480911	2.81741	4.0293	0.699231	0.484408	NA	0	2.88546	0	0	0	0
ENSG00000163286	ALPG	protein_coding	1.6671	4.64662	2.62577	1.76963	0.0767895	0.138226	8.49055	0	1.51204	0	0	0
ENSG00000163295	ALPI	protein_coding	0.732917	3.42434	3.54726	0.965347	0.334371	NA	0	2.88546	1.51204	0	0	0
ENSG00000073331	ALPK1	protein_coding	858.741	0.748155	0.151386	4.94202	7.73154e-07	4.10037e-06	1048.58	1015.68	1167.29	636.411	586.398	698.074
ENSG00000198796	ALPK2	protein_coding	31.2668	-1.95543	0.565816	-3.45595	0.000548354	0.00181826	10.6132	15.8701	12.0963	76.3	33.9394	38.7819
ENSG00000136383	ALPK3	protein_coding	348.631	-1.77486	0.215103	-8.25122	1.56785e-16	2.22069e-15	134.787	174.571	164.812	440.459	643.907	533.251
ENSG00000162551	ALPL	protein_coding	2.92853	-0.706614	1.60255	-0.440931	0.659263	0.747745	2.12264	0	4.53612	5.20227	3.77105	1.93909
ENSG00000003393	ALS2	protein_coding	411.856	-0.0820078	0.188267	-0.435594	0.663132	0.750916	376.768	450.132	374.986	365.026	422.357	481.865
ENSG00000178038	ALS2CL	protein_coding	13.8585	0.829618	0.732151	1.13312	0.257162	0.361873	18.0424	15.8701	19.6565	6.06932	8.48486	15.028
ENSG00000180318	ALX1	protein_coding	9.73401	7.17217	1.49736	4.78986	1.66897e-06	8.43903e-06	19.1037	31.7401	7.5602	0	0	0
ENSG00000156150	ALX3	protein_coding	0.321394	0.802792	4.07428	0.197039	0.843797	NA	1.06132	0	0	0.867045	0	0
ENSG00000052850	ALX4	protein_coding	7.64403	6.83699	1.58226	4.32103	1.55304e-05	6.84548e-05	29.7169	10.0991	6.04816	0	0	0
ENSG00000183684	ALYREF	protein_coding	90.2858	-0.557342	0.321402	-1.7341	0.0829008	0.146828	62.6178	66.3657	90.7224	129.19	89.5624	103.257
ENSG00000242110	AMACR	protein_coding	209.34	-1.40324	0.267155	-5.25253	1.50028e-07	8.78804e-07	134.787	102.434	105.843	401.442	286.6	224.935
ENSG00000106927	AMBP	protein_coding	0.252007	1.81065	4.08047	0.443736	0.657234	NA	0	0	1.51204	0	0	0
ENSG00000110497	AMBRA1	protein_coding	669.838	1.16816	0.150005	7.78746	6.83721e-15	8.51183e-14	884.078	939.218	958.633	420.517	401.617	414.966
ENSG00000123505	AMD1	protein_coding	2945.12	1.1595	0.151394	7.65881	1.87664e-14	2.23346e-13	4464.97	3961.74	3778.59	1511.26	2104.24	1849.9
ENSG00000228339	AMD1P1	processed_pseudogene	0.915479	2.69592	3.01018	0.8956	0.370467	NA	2.12264	2.88546	0	0	0	0.484773
ENSG00000249286	AMD1P3	processed_pseudogene	85.3244	1.01436	0.343546	2.95262	0.00315094	0.00885634	100.825	148.601	92.2344	55.4909	71.6499	43.1448
ENSG00000139344	AMDHD1	protein_coding	87.931	-1.54709	0.317708	-4.86955	1.11854e-06	5.80149e-06	49.882	43.282	40.8251	142.195	126.33	125.072
ENSG00000162066	AMDHD2	protein_coding	492.288	-0.427388	0.182536	-2.34139	0.0192119	0.0432716	431.957	468.888	358.353	639.879	502.492	552.157
ENSG00000184675	AMER1	protein_coding	202.572	1.56401	0.231438	6.75781	1.40093e-11	1.29316e-10	256.839	308.745	343.233	90.1727	111.246	105.196
ENSG00000165566	AMER2	protein_coding	0.353773	2.44538	4.06304	0.60186	0.547268	NA	2.12264	0	0	0	0	0
ENSG00000159461	AMFR	protein_coding	671.759	-1.79092	0.167417	-10.6973	1.04753e-26	2.73406e-25	262.146	327.5	316.016	948.547	1102.09	1074.26
ENSG00000104899	AMH	protein_coding	18.6706	1.56315	0.625948	2.49725	0.0125162	0.0298018	28.6556	23.0837	31.7528	10.4045	10.3704	7.75637
ENSG00000135409	AMHR2	protein_coding	1.45996	3.40313	2.5996	1.3091	0.190501	0.283996	1.06132	7.21366	0	0	0	0.484773
ENSG00000181754	AMIGO1	protein_coding	25.3994	1.03845	0.558881	1.85809	0.0631561	0.117819	40.3301	38.9538	22.6806	19.942	18.8552	11.6346
ENSG00000139211	AMIGO2	protein_coding	57.1763	1.31602	0.371682	3.54072	0.000399039	0.00136185	74.2923	77.9075	92.2344	34.6818	35.825	28.1169
ENSG00000176020	AMIGO3	protein_coding	83.9072	4.30085	0.397169	10.8288	2.51552e-27	6.76504e-26	154.952	154.372	170.86	6.93636	5.65657	10.665
ENSG00000101935	AMMECR1	protein_coding	430.395	0.829013	0.214684	3.86155	0.000112668	0.000429189	555.069	470.331	627.496	222.831	363.906	342.735
ENSG00000224142	AMMECR1-IT1	lncRNA	2.86137	-2.35626	2.03887	-1.15567	0.247816	0.351311	0	2.88546	0	10.4045	0	3.87819
ENSG00000144233	AMMECR1L	protein_coding	204.415	0.102555	0.221484	0.463033	0.643341	0.733872	233.49	220.738	179.933	208.091	194.209	190.031
ENSG00000166126	AMN	protein_coding	19.0033	3.93549	0.759545	5.18138	2.20249e-07	1.26427e-06	37.1461	24.5264	45.3612	1.73409	2.82829	2.42387
ENSG00000151743	AMN1	protein_coding	50.1203	-0.649179	0.447991	-1.44909	0.147313	0.230322	46.698	50.4956	19.6565	44.2193	66.9361	72.716
ENSG00000126016	AMOT	protein_coding	253.547	-0.526049	0.214467	-2.45282	0.0141742	0.033232	203.773	226.509	193.541	247.975	328.081	321.405
ENSG00000114019	AMOTL2	protein_coding	62.9415	2.33868	0.435599	5.36889	7.92208e-08	4.82729e-07	81.7215	79.3503	154.228	31.2136	13.1987	17.9366
ENSG00000116748	AMPD1	protein_coding	16.3812	5.39075	1.069	5.04281	4.58754e-07	2.51377e-06	43.5141	18.7555	33.2649	0.867045	1.88552	0
ENSG00000116337	AMPD2	protein_coding	221.135	-0.566706	0.218423	-2.59454	0.00947183	0.0233447	186.792	151.487	196.565	244.507	267.744	279.714
ENSG00000133805	AMPD3	protein_coding	3107	0.204607	0.146143	1.40005	0.1615	0.248551	2841.15	3944.43	3196.45	2841.31	3004.58	2814.11
ENSG00000078053	AMPH	protein_coding	5.278	1.27515	1.37307	0.928689	0.35305	0.4643	19.1037	1.44273	1.51204	3.46818	5.65657	0.484773
ENSG00000145020	AMT	protein_coding	27.1477	0.937104	0.579529	1.61701	0.105876	0.177622	59.4338	28.8546	18.1445	22.5432	17.9125	15.9975
ENSG00000237763	AMY1A	protein_coding	0.176886	1.81065	4.08047	0.443736	0.657234	NA	1.06132	0	0	0	0	0
ENSG00000243480	AMY2A	protein_coding	5.23224	0.722116	1.14604	0.630096	0.528632	0.635333	6.36791	8.65639	4.53612	6.06932	1.88552	3.87819
ENSG00000240038	AMY2B	protein_coding	172.018	0.667254	0.25027	2.66614	0.00767279	0.0193884	220.754	196.212	217.734	122.253	109.36	165.792
ENSG00000174945	AMZ1	protein_coding	118.533	0.104875	0.28474	0.368317	0.712637	0.791229	124.174	142.83	101.307	93.6409	133.872	115.376
ENSG00000196704	AMZ2	protein_coding	660.31	-1.20594	0.177613	-6.78975	1.12331e-11	1.04482e-10	447.876	311.63	436.979	955.484	947.476	862.412
ENSG00000214174	AMZ2P1	transcribed_unprocessed_pseudogene	74.8528	0.427418	0.350583	1.21916	0.222782	0.322563	64.7404	85.1212	108.867	62.4273	51.8519	76.1094
ENSG00000219249	AMZ2P2	processed_pseudogene	26.0229	7.63513	1.28864	5.92494	3.12403e-09	2.24399e-08	74.2923	37.511	43.8491	0	0	0.484773
ENSG00000153107	ANAPC1	protein_coding	304.894	-0.766043	0.223873	-3.42178	0.000622127	0.0020427	232.429	239.493	205.637	280.923	435.556	435.326
ENSG00000164162	ANAPC10	protein_coding	179.134	0.491487	0.289217	1.69937	0.0892497	0.155694	188.915	201.982	237.39	214.16	97.1045	135.252
ENSG00000141552	ANAPC11	protein_coding	44.6973	-1.79003	0.49319	-3.62949	0.000283978	0.000997339	9.55186	33.1828	18.1445	84.9704	62.2223	60.1119
ENSG00000129055	ANAPC13	protein_coding	100.131	-0.938925	0.320266	-2.93171	0.00337104	0.00939712	68.9857	88.0066	48.3853	143.062	144.243	108.104
ENSG00000110200	ANAPC15	protein_coding	81.823	-1.54068	0.406772	-3.78758	0.000152124	0.000563967	55.1886	37.511	31.7528	189.016	100.876	76.5942
ENSG00000231619	ANAPC15P1	processed_pseudogene	0.446142	-1.85458	3.98276	-0.465652	0.641465	NA	0	0	0	1.73409	0.942762	0
ENSG00000232601	ANAPC15P2	processed_pseudogene	0.707546	3.41483	3.93433	0.867958	0.385417	NA	4.24527	0	0	0	0	0
ENSG00000166295	ANAPC16	protein_coding	172.819	-1.79801	0.278306	-6.46054	1.04328e-10	8.79874e-10	48.8206	90.8921	93.7465	255.778	294.142	253.536
ENSG00000233673	ANAPC1P1	transcribed_unprocessed_pseudogene	6.04017	4.29338	1.49513	2.87157	0.00408442	0.0111548	24.4103	4.3282	6.04816	0	0	1.45432
ENSG00000231259	ANAPC1P2	unprocessed_pseudogene	38.0849	-0.0815242	0.445663	-0.182928	0.854855	0.89961	44.5754	34.6256	31.7528	39.017	33.9394	44.5991
ENSG00000234231	ANAPC1P4	transcribed_unprocessed_pseudogene	45.9914	0.138565	0.421371	0.328844	0.742274	0.815318	43.5141	66.3657	34.7769	43.3523	44.3098	43.6296
ENSG00000275597	ANAPC1P5	unprocessed_pseudogene	19.2032	7.19604	1.32271	5.44038	5.31666e-08	3.30309e-07	54.1272	28.8546	31.7528	0	0	0.484773
ENSG00000235486	ANAPC1P6	unprocessed_pseudogene	1.01157	3.91531	3.09781	1.2639	0.206268	NA	3.18395	2.88546	0	0	0	0
ENSG00000176248	ANAPC2	protein_coding	212.064	-0.274783	0.219124	-1.25401	0.209839	0.307149	165.566	194.769	216.222	242.773	229.091	223.965
ENSG00000053900	ANAPC4	protein_coding	340.888	0.34969	0.19701	1.77499	0.0759004	0.136938	425.589	350.584	370.45	263.582	287.542	347.582
ENSG00000089053	ANAPC5	protein_coding	531.844	-1.07617	0.175375	-6.1364	8.44125e-10	6.442e-09	372.523	311.63	341.721	624.273	774.008	766.911
ENSG00000196510	ANAPC7	protein_coding	345.25	-1.23033	0.196877	-6.24921	4.12533e-10	3.25898e-09	174.056	245.264	201.101	495.083	477.038	478.956
ENSG00000214274	ANG	protein_coding	17.0846	0.0664655	0.72235	0.0920128	0.926688	0.95011	32.9009	8.65639	10.5843	18.2079	11.3131	20.8453
ENSG00000013523	ANGEL1	protein_coding	420.067	-1.19082	0.196012	-6.07524	1.23802e-09	9.27831e-09	212.264	291.432	266.119	501.152	608.082	641.355
ENSG00000174606	ANGEL2	protein_coding	484.628	0.890638	0.235553	3.78105	0.000156169	0.000577861	541.272	718.48	630.521	209.825	408.216	399.453
ENSG00000154188	ANGPT1	protein_coding	4.50422	0.202585	1.35893	0.149077	0.881493	0.919493	5.30659	0	9.07224	6.93636	3.77105	1.93909
ENSG00000091879	ANGPT2	protein_coding	77.3615	6.57913	0.649272	10.1331	3.94038e-24	8.90044e-23	119.929	161.586	178.421	0.867045	0.942762	2.42387
ENSG00000116194	ANGPTL1	protein_coding	0.399514	-1.73182	3.9894	-0.434106	0.664211	NA	0	0	0	0	0.942762	1.45432
ENSG00000136859	ANGPTL2	protein_coding	22.1016	-1.59718	0.627248	-2.54633	0.0108862	0.0263524	9.55186	15.8701	7.5602	45.0864	25.4546	29.0864
ENSG00000132855	ANGPTL3	protein_coding	0.825264	2.50043	3.15954	0.791391	0.428716	NA	0	1.44273	3.02408	0	0	0.484773
ENSG00000167772	ANGPTL4	protein_coding	63.8638	4.63481	0.533301	8.6908	3.59907e-18	5.70654e-17	100.825	155.815	110.379	9.5375	5.65657	0.969547
ENSG00000187151	ANGPTL5	protein_coding	0.75602	3.4676	3.8466	0.901471	0.367338	NA	0	0	4.53612	0	0	0
ENSG00000130812	ANGPTL6	protein_coding	25.3214	3.46408	0.648495	5.34173	9.20659e-08	5.55094e-07	44.5754	64.9229	30.2408	2.60114	3.77105	5.81728
ENSG00000171819	ANGPTL7	protein_coding	1.94053	2.17605	2.07777	1.0473	0.294961	0.403288	5.30659	2.88546	1.51204	0	0	1.93909
ENSG00000130173	ANGPTL8	protein_coding	0.932906	3.77763	3.23023	1.16946	0.242217	NA	1.06132	0	4.53612	0	0	0
ENSG00000227059	ANHX	protein_coding	5.32141	6.30896	1.70336	3.70383	0.000212371	0.000764516	15.9198	12.9846	3.02408	0	0	0
ENSG00000029534	ANK1	protein_coding	7.86298	0.974319	0.964642	1.01003	0.31248	0.421616	14.8585	5.77093	10.5843	7.80341	2.82829	5.33251
ENSG00000145362	ANK2	protein_coding	83.8422	-1.34994	0.328558	-4.10868	3.97925e-05	0.000163988	43.5141	56.2665	42.3371	103.178	124.445	133.313
ENSG00000248152	ANK2-AS1	lncRNA	0.176886	1.81065	4.08047	0.443736	0.657234	NA	1.06132	0	0	0	0	0
ENSG00000151150	ANK3	protein_coding	35.7539	-1.22879	0.468019	-2.62552	0.00865163	0.021545	21.2264	21.641	21.1686	55.4909	51.8519	43.1448
ENSG00000254271	ANK3-DT	lncRNA	0.57803	-2.23574	3.96531	-0.563825	0.572873	NA	0	0	0	3.46818	0	0
ENSG00000151687	ANKAR	protein_coding	111.152	1.02507	0.304114	3.37068	0.000749818	0.00242489	171.934	141.388	134.572	52.8898	73.5354	92.5917
ENSG00000166839	ANKDD1A	protein_coding	154.601	1.59808	0.255399	6.25717	3.92021e-10	3.10533e-09	245.165	235.165	217.734	60.6932	80.1348	88.7135
ENSG00000189045	ANKDD1B	protein_coding	23.8609	3.58041	0.713155	5.02053	5.153e-07	2.79945e-06	24.4103	43.282	65.0177	0.867045	3.77105	5.81728
ENSG00000132623	ANKEF1	protein_coding	116.975	1.54571	0.313653	4.9281	8.30348e-07	4.38538e-06	142.217	163.029	219.246	45.0864	53.7374	78.5333
ENSG00000153930	ANKFN1	protein_coding	1.86095	2.26351	2.13926	1.05808	0.290018	0.398113	6.36791	2.88546	0	0	0.942762	0.969547
ENSG00000185722	ANKFY1	protein_coding	2468.79	0.388837	0.144179	2.69691	0.00699868	0.0179096	2462.26	2987.9	2949.99	1871.08	2331.45	2210.08
ENSG00000154122	ANKH	protein_coding	1026.05	-2.12396	0.178946	-11.8693	1.70988e-32	5.90991e-31	405.424	311.63	430.931	1452.3	1990.17	1565.82
ENSG00000131503	ANKHD1	protein_coding	4115.55	0.754903	0.122404	6.1673	6.94662e-10	5.3474e-09	5196.21	5193.83	5115.23	2804.89	3254.41	3128.73
ENSG00000249637	ANKHD1-DT	lncRNA	7.51088	5.79863	1.50807	3.84506	0.000120522	0.000456131	14.8585	18.7555	10.5843	0.867045	0	0
ENSG00000254996	ANKHD1-EIF4EBP3	protein_coding	4132.85	0.755202	0.121598	6.21063	5.27719e-10	4.1166e-09	5224.87	5195.28	5151.52	2829.17	3253.47	3142.79
ENSG00000001629	ANKIB1	protein_coding	958.151	0.737533	0.139926	5.27088	1.35768e-07	8.00253e-07	1173.82	1221.99	1199.05	684.966	708.957	760.125
ENSG00000170209	ANKK1	protein_coding	0.596159	0.53062	3.87759	0.136843	0.891155	NA	2.12264	0	0	0	0	1.45432
ENSG00000160117	ANKLE1	protein_coding	33.7177	1.40236	0.556932	2.51801	0.0118018	0.0282973	62.6178	30.2974	52.9214	25.1443	23.5691	7.75637
ENSG00000176915	ANKLE2	protein_coding	1267.4	0.494369	0.15273	3.23688	0.00120845	0.00375069	1255.54	1601.43	1592.18	959.819	1113.4	1082.01
ENSG00000144504	ANKMY1	protein_coding	130.832	-0.332843	0.263532	-1.263	0.206588	0.303211	101.887	124.075	122.475	147.398	128.216	160.945
ENSG00000106524	ANKMY2	protein_coding	363.271	0.778039	0.19447	4.00081	6.31269e-05	0.000251766	447.876	506.399	423.371	221.097	285.657	295.227
ENSG00000164331	ANKRA2	protein_coding	285.486	-0.0675613	0.200878	-0.336331	0.736621	0.810638	296.108	287.104	252.511	332.078	264.916	280.199
ENSG00000148677	ANKRD1	protein_coding	40.2635	-2.13101	0.634098	-3.36069	0.000777476	0.00250934	12.7358	23.0837	9.07224	134.392	25.4546	36.8428
ENSG00000088448	ANKRD10	protein_coding	1309.29	0.839476	0.158576	5.29386	1.19764e-07	7.0993e-07	1773.46	1677.9	1590.67	837.566	845.658	1130.49
ENSG00000229152	ANKRD10-IT1	lncRNA	61.9017	1.09511	0.396994	2.75851	0.00580657	0.0151965	74.2923	93.7776	86.1863	26.0114	33.9394	57.2033
ENSG00000167522	ANKRD11	protein_coding	1504.73	0.184748	0.138359	1.33527	0.181787	0.274258	1570.75	1526.41	1705.58	1552.88	1324.58	1348.15
ENSG00000234429	ANKRD11P1	processed_pseudogene	3.06518	0.922509	1.57036	0.587452	0.5569	0.660441	7.42923	0	4.53612	2.60114	1.88552	1.93909
ENSG00000231686	ANKRD11P2	processed_pseudogene	2.36066	-1.34543	1.6973	-0.792688	0.42796	0.540198	1.06132	1.44273	1.51204	3.46818	3.77105	2.90864
ENSG00000101745	ANKRD12	protein_coding	4649.15	0.825703	0.124716	6.62069	3.57535e-11	3.15474e-10	5547.51	6007.54	6281.01	3200.26	3242.16	3616.41
ENSG00000076513	ANKRD13A	protein_coding	912.32	-0.196757	0.146927	-1.33915	0.180523	0.272628	795.989	822.357	932.928	1030.05	954.075	938.521
ENSG00000198720	ANKRD13B	protein_coding	9.76903	0.871343	0.915844	0.95141	0.341397	0.45235	24.4103	8.65639	4.53612	9.5375	5.65657	5.81728
ENSG00000118454	ANKRD13C	protein_coding	271.481	-0.0506965	0.205572	-0.246612	0.805209	0.862627	280.188	281.333	238.902	240.172	280.943	307.346
ENSG00000172932	ANKRD13D	protein_coding	215.188	-0.154124	0.218697	-0.704737	0.480974	0.590969	206.957	216.41	187.493	257.512	203.637	219.118
ENSG00000134461	ANKRD16	protein_coding	32.0249	-1.02486	0.515294	-1.98888	0.0467145	0.0918009	28.6556	15.8701	18.1445	55.4909	40.5388	33.4494
ENSG00000132466	ANKRD17	protein_coding	4303.92	0.398295	0.122199	3.2594	0.00111649	0.003489	4999.87	4683.11	4998.8	3515	4000.14	3626.59
ENSG00000250220	ANKRD17-DT	lncRNA	11.3973	1.00085	0.825605	1.21226	0.225413	0.325573	18.0424	17.3128	10.5843	6.06932	3.77105	12.6041
ENSG00000180071	ANKRD18A	protein_coding	3.14329	3.42023	1.78597	1.91506	0.0554852	0.106102	5.30659	5.77093	6.04816	1.73409	0	0
ENSG00000230453	ANKRD18B	protein_coding	2.97915	5.46603	1.96267	2.785	0.00535279	0.014168	7.42923	2.88546	7.5602	0	0	0
ENSG00000159712	ANKRD18CP	unprocessed_pseudogene	3.12933	4.55139	2.03508	2.23646	0.0253214	0.0548373	5.30659	12.9846	0	0	0	0.484773
ENSG00000226435	ANKRD18DP	transcribed_unprocessed_pseudogene	4.35368	0.963392	1.3983	0.688975	0.490839	0.600035	5.30659	5.77093	6.04816	0	7.5421	1.45432
ENSG00000217165	ANKRD18EP	processed_pseudogene	2.70404	5.33043	2.01819	2.64119	0.00826153	0.0206775	7.42923	5.77093	3.02408	0	0	0
ENSG00000187984	ANKRD19P	transcribed_unprocessed_pseudogene	14.8534	4.11786	0.962676	4.27752	1.88989e-05	8.21249e-05	38.2075	36.0683	10.5843	0.867045	0	3.39341
ENSG00000165887	ANKRD2	protein_coding	1.84966	3.7967	2.59973	1.46042	0.144175	0.226239	10.6132	0	0	0	0	0.484773
ENSG00000260691	ANKRD20A1	protein_coding	0.973373	3.83486	3.18176	1.20526	0.228102	NA	0	4.3282	1.51204	0	0	0
ENSG00000215559	ANKRD20A11P	transcribed_unprocessed_pseudogene	0.782666	3.54954	3.44226	1.03116	0.302463	NA	3.18395	0	1.51204	0	0	0
ENSG00000251056	ANKRD20A17P	unprocessed_pseudogene	0.492462	2.84736	4.02683	0.707096	0.479507	NA	0	1.44273	1.51204	0	0	0
ENSG00000249493	ANKRD20A18P	unprocessed_pseudogene	0.237923	-0.96198	4.04614	-0.237753	0.812073	NA	0	0	0	0	0.942762	0.484773
ENSG00000196593	ANKRD20A19P	transcribed_unprocessed_pseudogene	0.707546	3.41483	3.93433	0.867958	0.385417	NA	4.24527	0	0	0	0	0
ENSG00000277112	ANKRD20A21P	transcribed_unprocessed_pseudogene	0.6809	3.32674	3.64746	0.912071	0.361731	NA	1.06132	0	3.02408	0	0	0
ENSG00000183148	ANKRD20A2P	protein_coding	0.252007	1.81065	4.08047	0.443736	0.657234	NA	0	0	1.51204	0	0	0
ENSG00000276203	ANKRD20A3P	protein_coding	3.31644	2.64175	1.55963	1.69383	0.0902969	0.157061	5.30659	4.3282	7.5602	1.73409	0	0.969547
ENSG00000172014	ANKRD20A4P	protein_coding	1.13329	-0.405778	2.77782	-0.146078	0.88386	NA	0	0	3.02408	0.867045	0	2.90864
ENSG00000186481	ANKRD20A5P	transcribed_unprocessed_pseudogene	0.657797	3.28325	3.69501	0.888563	0.374238	NA	1.06132	2.88546	0	0	0	0
ENSG00000229089	ANKRD20A8P	transcribed_unprocessed_pseudogene	1.81961	4.74485	2.3084	2.05547	0.0398336	0.0803995	2.12264	5.77093	3.02408	0	0	0
ENSG00000206192	ANKRD20A9P	unprocessed_pseudogene	0.984924	3.84972	3.14923	1.22243	0.221544	NA	0	2.88546	3.02408	0	0	0
ENSG00000152766	ANKRD22	protein_coding	223.692	1.78152	0.278104	6.40595	1.49434e-10	1.23953e-09	231.367	354.912	453.612	78.0341	127.273	96.9547
ENSG00000163126	ANKRD23	protein_coding	35.7505	-0.63804	0.471568	-1.35302	0.17605	0.267297	35.0235	30.2974	18.1445	45.9534	42.4243	42.6601
ENSG00000089847	ANKRD24	protein_coding	5.54432	-0.625711	1.22242	-0.51186	0.608749	0.70466	8.49055	4.3282	0	5.20227	9.42762	5.81728
ENSG00000107890	ANKRD26	protein_coding	493.494	0.665498	0.184528	3.60649	0.00031037	0.00108196	618.749	533.811	665.297	336.414	357.307	449.385
ENSG00000261239	ANKRD26P1	transcribed_unprocessed_pseudogene	8.74789	6.03035	1.4805	4.07318	4.63751e-05	0.00018914	26.533	14.4273	10.5843	0	0.942762	0
ENSG00000229427	ANKRD26P4	processed_pseudogene	1.6637	-0.381993	2.35372	-0.162293	0.871075	0.912111	4.24527	0	0	0	2.82829	2.90864
ENSG00000105186	ANKRD27	protein_coding	470.111	-0.498537	0.177811	-2.80374	0.00505129	0.0134803	399.056	422.72	346.257	618.203	531.718	502.71
ENSG00000206560	ANKRD28	protein_coding	685.009	0.350736	0.177634	1.97449	0.0483265	0.0944598	804.479	783.403	715.195	479.476	709.9	617.601
ENSG00000154065	ANKRD29	protein_coding	10.1753	-0.325028	1.05594	-0.30781	0.758227	0.827701	9.55186	11.5419	6.04816	0	17.9125	15.9975
ENSG00000148513	ANKRD30A	protein_coding	0.530659	3.00647	4.01449	0.748905	0.453915	NA	3.18395	0	0	0	0	0
ENSG00000175302	ANKRD30BP1	unprocessed_pseudogene	1.03467	3.94365	3.07297	1.28333	0.199375	NA	3.18395	0	3.02408	0	0	0
ENSG00000230501	ANKRD30BP3	unprocessed_pseudogene	0.428893	2.66847	4.04237	0.660125	0.509174	NA	1.06132	0	1.51204	0	0	0
ENSG00000145700	ANKRD31	protein_coding	3.40973	1.59545	1.41806	1.12509	0.260549	0.3656	2.12264	7.21366	6.04816	1.73409	1.88552	1.45432
ENSG00000167612	ANKRD33	protein_coding	0.176886	1.81065	4.08047	0.443736	0.657234	NA	1.06132	0	0	0	0	0
ENSG00000164236	ANKRD33B	protein_coding	689.012	4.305	0.250511	17.1849	3.44816e-66	3.81465e-64	1146.22	1426.86	1363.86	31.2136	81.0775	84.8353
ENSG00000250106	ANKRD33B-AS1	lncRNA	0.669348	3.30448	3.37573	0.978891	0.327634	NA	1.06132	1.44273	1.51204	0	0	0
ENSG00000272031	ANKRD34A	protein_coding	11.8419	1.811	0.880778	2.05613	0.0397697	0.0803261	20.165	11.5419	24.1926	2.60114	1.88552	10.665
ENSG00000189127	ANKRD34B	protein_coding	4.15935	0.628245	1.31815	0.476613	0.633638	0.725527	2.12264	8.65639	4.53612	4.33523	0.942762	4.36296
ENSG00000235711	ANKRD34C	protein_coding	1.50403	4.47913	2.47368	1.81071	0.0701855	0.128508	3.18395	4.3282	1.51204	0	0	0
ENSG00000259234	ANKRD34C-AS1	lncRNA	0.417342	2.63562	4.04543	0.651506	0.51472	NA	1.06132	1.44273	0	0	0	0
ENSG00000198483	ANKRD35	protein_coding	27.5907	2.75127	0.612846	4.48934	7.14439e-06	3.3e-05	66.8631	44.7247	31.7528	6.06932	12.2559	3.87819
ENSG00000135976	ANKRD36	protein_coding	312.108	-0.590821	0.240566	-2.45596	0.0140508	0.0329823	286.556	216.41	244.95	337.281	283.771	503.68
ENSG00000196912	ANKRD36B	protein_coding	162.001	-0.316382	0.267591	-1.18233	0.237074	0.338565	178.301	115.419	139.108	162.137	157.441	219.602
ENSG00000214262	ANKRD36BP1	transcribed_processed_pseudogene	1.44222	0.0501928	2.37653	0.0211202	0.98315	0.988825	0	2.88546	1.51204	0	3.77105	0.484773
ENSG00000230006	ANKRD36BP2	transcribed_unprocessed_pseudogene	2.90857	4.36259	1.91582	2.27715	0.0227775	0.0501311	3.18395	4.3282	9.07224	0.867045	0	0
ENSG00000174501	ANKRD36C	protein_coding	588.052	-0.160166	0.209919	-0.762991	0.445469	0.556932	570.989	478.987	618.424	567.915	475.152	816.843
ENSG00000186352	ANKRD37	protein_coding	40.0525	2.21737	0.600051	3.6953	0.000219629	0.000788794	106.132	43.282	48.3853	25.1443	2.82829	14.5432
ENSG00000213337	ANKRD39	protein_coding	48.9361	-1.06122	0.404271	-2.62502	0.00866445	0.0215695	37.1461	27.4119	30.2408	71.0977	60.3368	67.3835
ENSG00000154945	ANKRD40	protein_coding	1235.96	-0.633503	0.151787	-4.17363	2.99786e-05	0.00012658	842.687	1035.88	1029.7	1369.06	1655.49	1482.92
ENSG00000167117	ANKRD40CL	protein_coding	4.30984	6.00469	1.78346	3.36689	0.000760215	0.00245715	12.7358	10.0991	3.02408	0	0	0
ENSG00000137494	ANKRD42	protein_coding	142.881	0.975094	0.305647	3.19026	0.00142144	0.00433395	212.264	174.571	181.445	55.4909	124.445	109.074
ENSG00000247137	ANKRD42-DT	lncRNA	261.579	2.9046	0.263004	11.0439	2.34522e-28	6.57338e-27	566.744	424.163	396.154	48.5545	49.0236	84.8353
ENSG00000065413	ANKRD44	protein_coding	987.392	0.115527	0.149309	0.773747	0.439081	0.551158	960.493	1110.9	1011.55	894.791	895.624	1050.99
ENSG00000225979	ANKRD44-DT	lncRNA	1.43297	1.65509	2.50593	0.66047	0.508952	0.617323	2.12264	0	4.53612	0	0	1.93909
ENSG00000236977	ANKRD44-IT1	lncRNA	49.8095	0.396901	0.436335	0.909624	0.363021	0.475018	39.2688	62.0375	69.5538	46.8204	26.3973	54.7794
ENSG00000183831	ANKRD45	protein_coding	65.4092	9.9256	1.24535	7.97015	1.58487e-15	2.07104e-14	196.344	103.877	92.2344	0	0	0
ENSG00000186106	ANKRD46	protein_coding	166.768	-0.117169	0.240199	-0.487798	0.625693	0.719023	174.056	147.159	158.764	149.132	181.953	189.546
ENSG00000168876	ANKRD49	protein_coding	217.337	0.486923	0.220876	2.20451	0.0274888	0.0587386	255.778	213.524	291.824	193.351	169.697	179.851
ENSG00000228446	ANKRD49P1	processed_pseudogene	8.88363	0.322054	0.953234	0.337853	0.735474	0.809933	3.18395	10.0991	16.6324	10.4045	3.77105	9.21069
ENSG00000225349	ANKRD49P2	processed_pseudogene	1.00529	0.585169	2.66354	0.219696	0.826108	NA	2.12264	0	1.51204	0	0.942762	1.45432
ENSG00000151458	ANKRD50	protein_coding	409.22	-0.974824	0.209997	-4.64209	3.44902e-06	1.67246e-05	263.207	285.661	279.727	397.107	640.135	589.484
ENSG00000139645	ANKRD52	protein_coding	777.835	-0.269118	0.143511	-1.87525	0.0607587	0.114146	700.47	708.381	707.635	830.629	872.998	846.899
ENSG00000144031	ANKRD53	protein_coding	4.14785	4.9135	1.72621	2.8464	0.00442164	0.0119617	10.6132	5.77093	7.5602	0	0.942762	0
ENSG00000100124	ANKRD54	protein_coding	102.217	-0.179129	0.31037	-0.577148	0.56384	0.666457	102.948	106.762	77.114	137.86	100.876	87.744
ENSG00000164512	ANKRD55	protein_coding	1.91484	-2.83009	2.34155	-1.20864	0.226802	0.327061	0	1.44273	0	0	4.71381	5.33251
ENSG00000135299	ANKRD6	protein_coding	71.1847	-1.89257	0.379965	-4.98091	6.32874e-07	3.39899e-06	23.349	30.2974	37.801	83.2363	124.445	127.98
ENSG00000124227	ANKRD60	protein_coding	0.530659	3.00647	4.01449	0.748905	0.453915	NA	3.18395	0	0	0	0	0
ENSG00000157999	ANKRD61	protein_coding	2.16962	-0.261413	2.04177	-0.128033	0.898123	0.931418	0	1.44273	4.53612	6.06932	0	0.969547
ENSG00000181626	ANKRD62	protein_coding	0.504013	2.87685	4.02444	0.714845	0.474705	NA	0	0	3.02408	0	0	0
ENSG00000259271	ANKRD62P1	transcribed_unprocessed_pseudogene	0.530659	3.00647	4.01449	0.748905	0.453915	NA	3.18395	0	0	0	0	0
ENSG00000189295	ANKRD62P1-PARP4P3	lncRNA	0.530659	3.00647	4.01449	0.748905	0.453915	NA	3.18395	0	0	0	0	0
ENSG00000230778	ANKRD63	protein_coding	13.8903	-2.54921	0.837721	-3.04303	0.0023421	0.00678807	2.12264	7.21366	3.02408	24.2773	28.2829	18.4214
ENSG00000235098	ANKRD65	protein_coding	0.0807956	-0.0880933	4.07688	-0.021608	0.982761	NA	0	0	0	0	0	0.484773
ENSG00000225905	ANKRD65-AS1	lncRNA	2.03696	4.91023	2.44112	2.01147	0.0442762	0.0877471	2.12264	10.0991	0	0	0	0
ENSG00000230062	ANKRD66	protein_coding	3.40113	0.754761	1.57078	0.480502	0.630871	0.723238	1.06132	7.21366	4.53612	0	5.65657	1.93909
ENSG00000106013	ANKRD7	protein_coding	7.31436	5.76231	1.54026	3.74113	0.000183197	0.000668222	19.1037	5.77093	18.1445	0.867045	0	0
ENSG00000156381	ANKRD9	protein_coding	124.478	-0.750107	0.268923	-2.7893	0.00528218	0.0140017	96.58	92.3348	89.2103	137.86	178.182	152.704
ENSG00000064999	ANKS1A	protein_coding	882.624	-0.0408905	0.144381	-0.283212	0.777014	0.841777	833.135	921.906	855.814	842.768	938.991	903.133
ENSG00000185046	ANKS1B	protein_coding	1.99193	0.432641	2.28024	0.189735	0.849517	0.895608	5.30659	1.44273	0	5.20227	0	0
ENSG00000168096	ANKS3	protein_coding	68.2702	-0.0653626	0.344252	-0.189868	0.849412	0.895593	67.9244	72.1366	60.4816	71.0977	57.5085	80.4724
ENSG00000165138	ANKS6	protein_coding	65.5239	-2.6471	0.417652	-6.33806	2.32684e-10	1.89879e-09	14.8585	21.641	18.1445	80.6352	120.674	137.191
ENSG00000206199	ANKUB1	protein_coding	30.5485	0.867025	0.578023	1.49998	0.133619	0.212993	62.6178	12.9846	42.3371	24.2773	21.6835	19.3909
ENSG00000163516	ANKZF1	protein_coding	211.719	0.824267	0.224897	3.66508	0.00024726	0.000878952	316.273	271.234	223.782	148.265	152.727	158.036
ENSG00000011426	ANLN	protein_coding	294.845	-0.535327	0.245421	-2.18125	0.0291646	0.0618264	267.452	203.425	250.999	234.969	435.556	376.669
ENSG00000131620	ANO1	protein_coding	4.20453	5.95703	1.75924	3.38613	0.000708855	0.00230236	7.42923	7.21366	10.5843	0	0	0
ENSG00000160746	ANO10	protein_coding	156.836	-1.16921	0.266804	-4.38229	1.17439e-05	5.26143e-05	83.8441	99.5485	107.355	168.207	231.919	250.143
ENSG00000254902	ANO1-AS1	lncRNA	1.896	4.82956	2.48312	1.94496	0.0517799	0.099913	8.49055	2.88546	0	0	0	0
ENSG00000047617	ANO2	protein_coding	4.68258	2.50427	1.29091	1.93992	0.0523896	0.100916	6.36791	12.9846	4.53612	0.867045	1.88552	1.45432
ENSG00000134343	ANO3	protein_coding	1.68319	4.63004	2.8613	1.61816	0.105629	0.177278	0	10.0991	0	0	0	0
ENSG00000151572	ANO4	protein_coding	2.82763	5.37544	2.01031	2.67394	0.00749664	0.0189926	2.12264	5.77093	9.07224	0	0	0
ENSG00000171714	ANO5	protein_coding	33.3365	2.68726	0.520645	5.16141	2.45096e-07	1.39974e-06	64.7404	43.282	65.0177	12.1386	6.59933	8.24115
ENSG00000177119	ANO6	protein_coding	2072.45	-0.738785	0.13821	-5.34538	9.02269e-08	5.44906e-07	1616.39	1442.73	1599.74	2295.94	2814.14	2665.77
ENSG00000146205	ANO7	protein_coding	3.4951	-1.44325	1.64214	-0.878882	0.379465	0.491994	0	5.77093	0	6.06932	2.82829	6.30205
ENSG00000237276	ANO7L1	transcribed_unprocessed_pseudogene	7.20913	2.56369	1.17873	2.17496	0.0296333	0.0626834	3.18395	18.7555	15.1204	0	3.77105	2.42387
ENSG00000074855	ANO8	protein_coding	100.345	-0.811072	0.298333	-2.71868	0.00655433	0.0168925	88.0894	69.2511	60.4816	132.658	119.731	131.858
ENSG00000185101	ANO9	protein_coding	6.78647	2.69359	1.20434	2.23656	0.0253148	0.0548313	11.6745	17.3128	6.04816	0	4.71381	0.969547
ENSG00000011201	ANOS1	protein_coding	18.3628	-1.04919	0.788977	-1.32981	0.183581	0.276292	1.06132	21.641	13.6084	33.8148	23.5691	16.4823
ENSG00000241859	ANOS2P	transcribed_unprocessed_pseudogene	0.257682	0.873681	4.07688	0.214301	0.830312	NA	1.06132	0	0	0	0	0.484773
ENSG00000140350	ANP32A	protein_coding	503.87	-0.81445	0.170194	-4.78544	1.70617e-06	8.60777e-06	365.094	333.271	397.666	698.838	599.597	628.751
ENSG00000259516	ANP32AP1	transcribed_processed_pseudogene	0.655984	-0.820331	3.73176	-0.219824	0.826008	NA	0	0	1.51204	0	0	2.42387
ENSG00000136938	ANP32B	protein_coding	362.429	-0.894103	0.192425	-4.64649	3.37623e-06	1.63934e-05	238.797	235.165	287.288	533.233	435.556	444.537
ENSG00000259790	ANP32BP1	transcribed_processed_pseudogene	22.9667	0.842243	0.598743	1.40669	0.15952	0.246024	32.9009	15.8701	39.313	17.3409	20.7408	11.6346
ENSG00000231801	ANP32BP2	processed_pseudogene	1.82301	3.76455	2.38523	1.57828	0.114502	0.188829	7.42923	0	3.02408	0	0	0.484773
ENSG00000259461	ANP32BP3	processed_pseudogene	0.509689	1.73133	3.798	0.455852	0.648496	NA	1.06132	0	1.51204	0	0	0.484773
ENSG00000248546	ANP32C	processed_pseudogene	0.782545	0.700009	3.24112	0.215978	0.829005	NA	0	2.88546	0	0.867045	0.942762	0
ENSG00000139223	ANP32D	protein_coding	0.787295	-0.205825	3.4977	-0.0588456	0.953075	NA	2.12264	0	0	2.60114	0	0
ENSG00000143401	ANP32E	protein_coding	802.516	-0.309647	0.150503	-2.05742	0.0396462	0.0801154	688.796	675.199	786.261	876.583	940.877	847.384
ENSG00000166825	ANPEP	protein_coding	1404.76	-0.118646	0.165006	-0.719041	0.472116	0.582757	1369.1	1187.37	1483.31	1295.37	1772.39	1321.01
ENSG00000103254	ANTKMT	protein_coding	13.3469	-1.42661	0.906624	-1.57354	0.115594	0.190393	0	11.5419	10.5843	26.0114	18.8552	13.0889
ENSG00000169604	ANTXR1	protein_coding	377.801	-2.93143	0.228646	-12.8208	1.25337e-37	5.47991e-36	106.132	80.793	74.0899	529.765	703.301	772.729
ENSG00000163297	ANTXR2	protein_coding	1457.94	-0.970788	0.144372	-6.72419	1.76568e-11	1.61454e-10	904.243	996.928	1055.4	1757.5	2141.01	1892.56
ENSG00000274209	ANTXRL	protein_coding	0.240455	1.81065	4.08047	0.443736	0.657234	NA	0	1.44273	0	0	0	0
ENSG00000135046	ANXA1	protein_coding	2630.94	-0.976561	0.145763	-6.69967	2.08893e-11	1.89059e-10	1830.77	1840.93	1645.1	3447.37	4026.54	2994.93
ENSG00000109511	ANXA10	protein_coding	0.771114	3.53101	3.4615	1.02008	0.30769	NA	3.18395	1.44273	0	0	0	0
ENSG00000122359	ANXA11	protein_coding	1588.38	-2.30782	0.173474	-13.3036	2.20629e-40	1.07574e-38	405.424	591.52	607.84	2939.28	2634.08	2352.12
ENSG00000104537	ANXA13	protein_coding	3.61512	5.75847	2.04111	2.82125	0.00478372	0.0128271	15.9198	5.77093	0	0	0	0
ENSG00000182718	ANXA2	protein_coding	5902.06	-0.724757	0.131291	-5.52025	3.38521e-08	2.14931e-07	4547.75	4629.73	4170.21	7821.61	7817.38	6425.67
ENSG00000213406	ANXA2P1	processed_pseudogene	27.2809	-0.976711	0.612944	-1.59348	0.111054	0.184569	35.0235	10.0991	9.07224	45.9534	32.9967	30.5407
ENSG00000231991	ANXA2P2	processed_pseudogene	31.1736	-0.700368	0.490668	-1.42738	0.153471	0.238191	25.4716	25.9692	19.6565	44.2193	34.8822	36.8428
ENSG00000177721	ANXA2R	protein_coding	86.5414	3.95936	0.403121	9.82177	9.07384e-23	1.89158e-21	231.367	138.502	117.939	10.4045	10.3704	10.665
ENSG00000138772	ANXA3	protein_coding	7.59593	-1.69516	1.10533	-1.53361	0.125125	0.202954	7.42923	1.44273	1.51204	20.8091	5.65657	8.72592
ENSG00000196975	ANXA4	protein_coding	723.606	0.422784	0.151629	2.78827	0.00529903	0.0140401	852.239	884.395	749.972	604.331	614.681	636.023
ENSG00000164111	ANXA5	protein_coding	4213.75	-0.870454	0.186767	-4.66064	3.15232e-06	1.53701e-05	2467.57	3501.51	2971.16	7184.34	4637.45	4520.51
ENSG00000197043	ANXA6	protein_coding	359.344	-1.57521	0.224328	-7.02192	2.18843e-12	2.17992e-11	174.056	188.998	178.421	706.642	478.923	429.024
ENSG00000138279	ANXA7	protein_coding	431.981	-1.09621	0.18087	-6.06079	1.35456e-09	1.01154e-08	247.287	279.89	299.384	604.331	632.593	528.403
ENSG00000265190	ANXA8	protein_coding	4.19666	-2.1739	1.59457	-1.36331	0.172784	0.263048	4.24527	0	0	14.7398	3.77105	2.42387
ENSG00000264230	ANXA8L1	protein_coding	2.27826	-1.94987	1.98559	-0.982012	0.326094	0.436262	0	2.88546	0	1.73409	5.65657	3.39341
ENSG00000143412	ANXA9	protein_coding	11.3677	-1.53234	0.841177	-1.82166	0.0685068	0.126099	8.49055	4.3282	4.53612	18.2079	11.3131	21.33
ENSG00000136250	AOAH	protein_coding	988.552	-0.818113	0.160225	-5.10602	3.29017e-07	1.84262e-06	609.197	705.496	834.646	1304.04	1168.08	1309.86
ENSG00000230539	AOAH-IT1	lncRNA	22.4352	0.177752	0.61435	0.289333	0.772327	0.838191	21.2264	15.8701	34.7769	24.2773	11.3131	27.1473
ENSG00000131480	AOC2	protein_coding	17.3233	2.78843	0.784612	3.55389	0.000379575	0.00130085	28.6556	43.282	19.6565	1.73409	1.88552	8.72592
ENSG00000131471	AOC3	protein_coding	16.7794	3.074	0.793122	3.87583	0.000106264	0.000407235	33.9622	25.9692	30.2408	0	5.65657	4.84773
ENSG00000260105	AOC4P	transcribed_unprocessed_pseudogene	6.6623	6.62515	1.63637	4.04868	5.15078e-05	0.000208501	15.9198	2.88546	21.1686	0	0	0
ENSG00000148120	AOPEP	protein_coding	55.8509	-0.351445	0.398991	-0.880834	0.378407	0.490862	37.1461	51.9383	58.9695	71.9648	44.3098	70.7769
ENSG00000138356	AOX1	protein_coding	9.93989	0.327656	0.875578	0.374217	0.708243	0.787967	18.0424	7.21366	7.5602	13.0057	8.48486	5.33251
ENSG00000243478	AOX2P	transcribed_unprocessed_pseudogene	2.26133	5.08665	2.22604	2.28507	0.022309	0.0492688	10.6132	1.44273	1.51204	0	0	0
ENSG00000244301	AOX3P	transcribed_unprocessed_pseudogene	0.240455	1.81065	4.08047	0.443736	0.657234	NA	0	1.44273	0	0	0	0
ENSG00000284084	AOX3P-AOX2P	lncRNA	0.834683	3.63374	3.342	1.08729	0.276907	NA	2.12264	2.88546	0	0	0	0
ENSG00000138660	AP1AR	protein_coding	678.19	-0.581478	0.162725	-3.57337	0.00035241	0.00121402	495.636	579.978	554.919	746.526	913.536	778.546
ENSG00000260526	AP1AR-DT	lncRNA	8.18885	0.286489	1.00572	0.284861	0.775751	0.840845	6.36791	4.3282	16.6324	2.60114	6.59933	12.6041
ENSG00000100280	AP1B1	protein_coding	3638.08	-2.55781	0.144279	-17.7282	2.53818e-70	3.15447e-68	1063.44	968.073	1137.05	6968.44	6374.96	5316.51
ENSG00000234479	AP1B1P1	transcribed_unprocessed_pseudogene	1.49248	4.46894	2.68196	1.6663	0.0956544	0.164142	3.18395	5.77093	0	0	0	0
ENSG00000232707	AP1B1P2	unprocessed_pseudogene	0.176886	1.81065	4.08047	0.443736	0.657234	NA	1.06132	0	0	0	0	0
ENSG00000166747	AP1G1	protein_coding	2085.67	0.0126971	0.135567	0.0936592	0.92538	0.949303	2016.5	2204.49	2063.93	1854.61	2273.94	2100.52
ENSG00000213983	AP1G2	protein_coding	337.577	0.00932065	0.20561	0.0453318	0.963843	0.976041	299.292	428.491	288.8	337.281	334.681	336.917
ENSG00000258727	AP1G2-AS1	lncRNA	60.36	1.13644	0.385257	2.94983	0.00317954	0.00892357	81.7215	85.1212	83.1622	27.7454	32.0539	52.3555
ENSG00000072958	AP1M1	protein_coding	489.439	0.2907	0.165857	1.75271	0.0796518	0.142091	563.56	500.628	550.382	435.257	472.324	414.481
ENSG00000129354	AP1M2	protein_coding	1.16749	3.06686	2.56771	1.1944	0.232323	NA	2.12264	2.88546	1.51204	0	0	0.484773
ENSG00000227534	AP1M2P1	processed_pseudogene	0.240455	1.81065	4.08047	0.443736	0.657234	NA	0	1.44273	0	0	0	0
ENSG00000106367	AP1S1	protein_coding	92.881	-1.40099	0.370338	-3.783	0.00015495	0.000573642	49.882	60.5947	42.3371	204.623	98.0473	101.802
ENSG00000182287	AP1S2	protein_coding	1794.15	-0.891482	0.162362	-5.49072	4.00304e-08	2.51913e-07	1138.79	1284.03	1348.74	1889.29	2768.89	2335.15
ENSG00000152056	AP1S3	protein_coding	50.4028	2.6605	0.444419	5.98647	2.14438e-09	1.57043e-08	105.071	86.5639	69.5538	7.80341	17.9125	15.5127
ENSG00000196961	AP2A1	protein_coding	395.082	-0.941495	0.197118	-4.77631	1.7854e-06	8.99042e-06	255.778	327.5	228.318	481.21	578.856	498.832
ENSG00000183020	AP2A2	protein_coding	1017.71	-1.54251	0.155029	-9.94979	2.52717e-23	5.40723e-22	465.919	548.238	547.358	1583.22	1620.61	1340.88
ENSG00000006125	AP2B1	protein_coding	1506.89	-0.247384	0.147662	-1.67534	0.093868	0.161846	1278.89	1481.69	1374.44	1414.15	1813.87	1678.29
ENSG00000234130	AP2B1P1	processed_pseudogene	32.5357	0.465709	0.476552	0.977247	0.328447	0.438948	35.0235	44.7247	33.2649	26.8784	32.0539	23.2691
ENSG00000161203	AP2M1	protein_coding	3385.09	-1.47608	0.177206	-8.32974	8.10221e-17	1.17029e-15	1606.84	1874.11	1890.05	6522.78	4432.87	3983.87
ENSG00000042753	AP2S1	protein_coding	345.021	-2.52454	0.280374	-9.00419	2.17261e-19	3.7216e-18	102.948	77.9075	125.499	863.577	495.893	404.301
ENSG00000132842	AP3B1	protein_coding	1709.07	-0.253712	0.134527	-1.88596	0.059301	0.112107	1685.37	1494.67	1495.41	1786.11	1997.71	1795.12
ENSG00000103723	AP3B2	protein_coding	130.17	4.74756	0.370784	12.8041	1.55497e-37	6.7682e-36	334.315	210.639	207.149	11.2716	10.3704	7.2716
ENSG00000065000	AP3D1	protein_coding	2488.9	-1.49877	0.131851	-11.3672	6.0919e-30	1.88275e-28	1277.83	1292.69	1332.11	3801.13	3934.15	3295.49
ENSG00000185009	AP3M1	protein_coding	682.822	-0.898069	0.190978	-4.70247	2.57033e-06	1.2672e-05	370.4	480.43	582.135	778.607	1004.04	881.318
ENSG00000070718	AP3M2	protein_coding	142.296	0.0410386	0.247837	0.165587	0.868482	0.909853	153.891	137.06	142.132	142.195	128.216	150.28
ENSG00000177879	AP3S1	protein_coding	275.783	-1.15966	0.219479	-5.28371	1.26591e-07	7.48725e-07	134.787	209.196	169.348	351.153	391.246	398.968
ENSG00000157823	AP3S2	protein_coding	474.559	-0.370863	0.179404	-2.06719	0.038716	0.0785508	387.381	382.324	473.268	577.452	471.381	555.55
ENSG00000134262	AP4B1	protein_coding	106.702	-0.689187	0.295092	-2.3355	0.0195172	0.0438612	81.7215	90.8921	72.5779	104.912	146.128	143.978
ENSG00000226167	AP4B1-AS1	lncRNA	0.353773	2.44538	4.06304	0.60186	0.547268	NA	2.12264	0	0	0	0	0
ENSG00000081014	AP4E1	protein_coding	665.235	-0.0034073	0.199843	-0.0170499	0.986397	0.990943	690.918	613.161	689.49	468.204	795.691	733.947
ENSG00000221838	AP4M1	protein_coding	28.1582	-1.33169	0.547135	-2.43394	0.0149353	0.0347959	22.2877	10.0991	15.1204	35.5489	48.0809	37.8123
ENSG00000100478	AP4S1	protein_coding	71.1643	-0.0521647	0.330899	-0.157646	0.874736	0.914732	72.1696	62.0375	75.602	69.3636	69.7644	78.0485
ENSG00000254470	AP5B1	protein_coding	1332.39	1.33944	0.150057	8.92622	4.40821e-19	7.36534e-18	1624.88	2112.16	1992.87	760.399	792.863	711.163
ENSG00000053770	AP5M1	protein_coding	588.293	0.18068	0.191687	0.942583	0.345894	0.456947	642.098	642.016	591.208	410.112	651.449	592.878
ENSG00000125843	AP5S1	protein_coding	78.4493	-0.209588	0.316154	-0.66293	0.507376	0.615766	67.9244	72.1366	78.6261	84.1034	79.192	88.7135
ENSG00000242802	AP5Z1	protein_coding	586.959	0.570668	0.166365	3.43021	0.000603112	0.00198384	682.428	715.595	706.123	546.238	435.556	435.811
ENSG00000120868	APAF1	protein_coding	505.22	-0.784743	0.175824	-4.46323	8.07317e-06	3.70324e-05	399.056	347.698	365.914	549.707	701.415	667.533
ENSG00000107282	APBA1	protein_coding	73.9795	-3.38894	0.445652	-7.60445	2.86122e-14	3.35483e-13	9.55186	8.65639	21.1686	177.744	106.532	120.224
ENSG00000034053	APBA2	protein_coding	0.842656	-1.29313	3.14129	-0.411655	0.680592	NA	0	0	1.51204	2.60114	0.942762	0
ENSG00000011132	APBA3	protein_coding	120.704	0.328401	0.276637	1.18712	0.235181	0.336586	114.622	163.029	125.499	116.184	108.418	96.4699
ENSG00000166313	APBB1	protein_coding	43.4531	-1.09685	0.446777	-2.45503	0.0140872	0.03306	26.533	21.641	34.7769	72.8318	60.3368	44.5991
ENSG00000077420	APBB1IP	protein_coding	739.538	-1.46395	0.173302	-8.44737	2.97931e-17	4.44856e-16	348.112	357.798	476.292	1191.32	1039.87	1023.84
ENSG00000163697	APBB2	protein_coding	86.0685	-0.520556	0.336374	-1.54755	0.12173	0.198528	57.3112	85.1212	69.5538	110.982	118.788	74.6551
ENSG00000113108	APBB3	protein_coding	182.17	1.92262	0.239473	8.02856	9.86267e-16	1.3117e-14	288.679	258.249	319.04	77.167	65.0506	84.8353
ENSG00000134982	APC	protein_coding	1867.79	0.185579	0.148354	1.25092	0.210964	0.308472	1884.9	1972.21	2107.78	1453.17	1888.35	1900.31
ENSG00000115266	APC2	protein_coding	63.2624	5.59164	0.578858	9.65978	4.46837e-22	9.01266e-21	170.872	98.1058	102.819	3.46818	1.88552	2.42387
ENSG00000154856	APCDD1	protein_coding	1.41685	0.081083	2.55855	0.031691	0.974718	0.983236	4.24527	0	0	0	3.77105	0.484773
ENSG00000198768	APCDD1L	protein_coding	2.92595	0.422351	1.79071	0.235857	0.813544	0.869229	8.49055	1.44273	0	0	4.71381	2.90864
ENSG00000231290	APCDD1L-DT	lncRNA	4.26931	1.602	1.30369	1.22882	0.219141	0.318214	3.18395	7.21366	9.07224	0.867045	1.88552	3.39341
ENSG00000164062	APEH	protein_coding	308.634	-2.09133	0.208789	-10.0165	1.28975e-23	2.79025e-22	105.071	134.174	113.403	554.042	484.58	460.535
ENSG00000248329	APELA	protein_coding	0.157127	-0.158977	4.07428	-0.0390197	0.968875	NA	0	0	0	0	0.942762	0
ENSG00000100823	APEX1	protein_coding	469.427	-2.26231	0.187313	-12.0777	1.38472e-33	5.03013e-32	183.608	131.289	169.348	809.82	774.008	748.49
ENSG00000169188	APEX2	protein_coding	138.422	-0.997726	0.287905	-3.46547	0.000529306	0.00176009	67.9244	98.1058	111.891	218.495	183.839	150.28
ENSG00000117362	APH1A	protein_coding	369.935	-0.579395	0.194116	-2.98478	0.00283783	0.00806319	282.311	288.546	319.04	526.296	404.445	398.968
ENSG00000138613	APH1B	protein_coding	294.273	-0.145537	0.19964	-0.728998	0.466003	0.577187	290.801	278.447	269.143	260.981	334.681	331.585
ENSG00000166181	API5	protein_coding	976.627	-0.917786	0.141305	-6.49507	8.29936e-11	7.07092e-10	656.956	663.657	707.635	1270.22	1339.66	1221.63
ENSG00000234558	API5P1	processed_pseudogene	61.1534	-0.545262	0.405792	-1.3437	0.179046	0.270887	52.0046	66.3657	30.2408	91.9068	72.5927	53.8098
ENSG00000149089	APIP	protein_coding	268.171	-1.14331	0.227432	-5.02705	4.98078e-07	2.71245e-06	127.358	212.082	163.3	384.101	379.933	342.25
ENSG00000169621	APLF	protein_coding	297.965	1.1742	0.200818	5.84707	5.00292e-09	3.51239e-08	419.221	418.392	402.203	200.287	149.899	197.788
ENSG00000171388	APLN	protein_coding	37.9526	5.08154	0.669629	7.58858	3.23423e-14	3.77232e-13	96.58	60.5947	63.5057	0.867045	4.71381	1.45432
ENSG00000105290	APLP1	protein_coding	31.6848	2.30013	0.560682	4.10237	4.08938e-05	0.000168146	63.6791	23.0837	71.0659	11.2716	11.3131	9.69547
ENSG00000084234	APLP2	protein_coding	15514.4	-2.44602	0.132907	-18.404	1.21907e-75	1.76258e-73	4693.15	4874.99	4865.74	29092.8	27288.2	22271.5
ENSG00000101474	APMAP	protein_coding	546.913	-2.09141	0.212544	-9.83991	7.57763e-23	1.58193e-21	248.348	196.212	176.909	1134.1	739.125	786.787
ENSG00000118137	APOA1	protein_coding	3.59982	4.10587	1.9303	2.12706	0.0334152	0.0693917	14.8585	5.77093	0	0	0	0.969547
ENSG00000235910	APOA1-AS	lncRNA	0.707546	3.41483	3.93433	0.867958	0.385417	NA	4.24527	0	0	0	0	0
ENSG00000158874	APOA2	protein_coding	2.36057	1.8798	1.94366	0.967144	0.333472	0.444214	5.30659	5.77093	0	2.60114	0	0.484773
ENSG00000110244	APOA4	protein_coding	1.59198	4.58209	2.90066	1.57967	0.114183	0.188397	9.55186	0	0	0	0	0
ENSG00000110243	APOA5	protein_coding	1.03467	3.94365	3.07297	1.28333	0.199375	NA	3.18395	0	3.02408	0	0	0
ENSG00000084674	APOB	protein_coding	6.20456	6.52412	1.60535	4.064	4.82397e-05	0.000196197	13.7971	15.8701	7.5602	0	0	0
ENSG00000124701	APOBEC2	protein_coding	0.0807956	-0.0880933	4.07688	-0.021608	0.982761	NA	0	0	0	0	0	0.484773
ENSG00000128383	APOBEC3A	protein_coding	51.2395	4.54079	0.546194	8.31351	9.29146e-17	1.3335e-15	85.9668	108.205	101.307	0	5.65657	6.30205
ENSG00000179750	APOBEC3B	protein_coding	47.1299	1.04685	0.418644	2.50057	0.0123992	0.0295473	62.6178	79.3503	48.3853	25.1443	37.7105	29.5712
ENSG00000244509	APOBEC3C	protein_coding	548.374	-0.900839	0.196991	-4.57301	4.80773e-06	2.27798e-05	295.046	445.804	408.251	649.417	833.402	658.322
ENSG00000243811	APOBEC3D	protein_coding	133.307	1.16599	0.280203	4.16124	3.16525e-05	0.000132994	168.75	225.066	158.764	73.6988	101.818	71.7465
ENSG00000128394	APOBEC3F	protein_coding	199.252	1.91257	0.221637	8.62931	6.17235e-18	9.61951e-17	314.15	302.974	328.113	82.3693	79.192	88.7135
ENSG00000239713	APOBEC3G	protein_coding	520.609	1.88901	0.190814	9.89975	4.17307e-23	8.8639e-22	759.904	835.342	861.863	259.247	235.691	171.61
ENSG00000100298	APOBEC3H	protein_coding	18.8914	2.11373	0.678262	3.11639	0.00183082	0.00545064	28.6556	33.1828	30.2408	12.1386	2.82829	6.30205
ENSG00000173627	APOBEC4	protein_coding	0.492462	2.84736	4.02683	0.707096	0.479507	NA	0	1.44273	1.51204	0	0	0
ENSG00000184730	APOBR	protein_coding	177.816	0.602846	0.244913	2.46147	0.0138368	0.0325299	166.627	233.723	243.438	136.126	153.67	133.313
ENSG00000130208	APOC1	protein_coding	174.119	-2.8615	0.291596	-9.81324	9.87508e-23	2.05275e-21	49.882	40.3965	34.7769	342.483	347.879	229.298
ENSG00000214855	APOC1P1	transcribed_unprocessed_pseudogene	11.7656	-1.97907	0.836157	-2.36687	0.0179393	0.04077	5.30659	4.3282	4.53612	17.3409	23.5691	15.5127
ENSG00000234906	APOC2	protein_coding	7.25246	-1.46033	1.19651	-1.22049	0.222279	0.321986	0	5.77093	6.04816	21.6761	5.65657	4.36296
ENSG00000224916	APOC4-APOC2	protein_coding	8.42808	-2.28136	1.1297	-2.01944	0.0434419	0.0865377	0	2.88546	6.04816	21.6761	14.1414	5.81728
ENSG00000130203	APOE	protein_coding	1880.67	-3.8397	0.210707	-18.2229	3.39536e-74	4.67759e-72	246.226	246.707	243.438	4820.77	3319.47	2407.38
ENSG00000175336	APOF	protein_coding	0.5109	1.43752	4.05682	0.354345	0.72308	NA	2.12264	0	0	0	0.942762	0
ENSG00000091583	APOH	protein_coding	0.240455	1.81065	4.08047	0.443736	0.657234	NA	0	1.44273	0	0	0	0
ENSG00000100342	APOL1	protein_coding	288.566	3.24732	0.215133	15.0945	1.76075e-51	1.24816e-49	513.678	539.582	514.093	61.5602	44.3098	58.1728
ENSG00000128335	APOL2	protein_coding	1156	1.66148	0.159981	10.3855	2.88659e-25	7.04308e-24	1577.12	1884.21	1806.89	639.879	556.23	471.684
ENSG00000128284	APOL3	protein_coding	1178.45	4.68079	0.17438	26.8426	1.03024e-158	7.71521e-156	2039.85	2133.8	2633.97	84.9704	79.192	98.8938
ENSG00000100336	APOL4	protein_coding	447.963	-1.1375	0.172542	-6.59263	4.32109e-11	3.7887e-10	282.311	287.104	270.655	650.284	561.886	635.538
ENSG00000221963	APOL6	protein_coding	3951.16	1.97826	0.149343	13.2465	4.72937e-40	2.25116e-38	5567.68	6837.11	6503.28	1357.79	1852.53	1588.6
ENSG00000178878	APOLD1	protein_coding	395.828	0.517148	0.182036	2.84092	0.00449842	0.0121503	495.636	500.628	400.691	346.818	323.367	307.831
ENSG00000204444	APOM	protein_coding	5.63843	-0.382945	1.30128	-0.294285	0.76854	0.835293	0	4.3282	10.5843	1.73409	9.42762	7.75637
ENSG00000184831	APOO	protein_coding	147.429	-0.599975	0.257138	-2.33328	0.0196336	0.0440887	112.5	128.403	110.379	162.137	211.179	159.975
ENSG00000155008	APOOL	protein_coding	155.672	0.19675	0.280727	0.700859	0.483391	0.593314	193.16	167.357	137.596	102.311	184.781	148.825
ENSG00000248122	APOOP4	processed_pseudogene	0.959552	3.84611	3.18343	1.20816	0.226984	NA	4.24527	0	1.51204	0	0	0
ENSG00000142192	APP	protein_coding	2045.99	-1.2456	0.160114	-7.77942	7.286e-15	9.04741e-14	1125	1288.36	1227.78	3283.5	3074.35	2276.98
ENSG00000062725	APPBP2	protein_coding	474.17	0.509759	0.173558	2.93711	0.00331289	0.00925366	581.602	486.201	603.304	361.558	413.873	398.484
ENSG00000259349	APPBP2-DT	lncRNA	5.79336	1.43647	1.23437	1.16372	0.244537	0.347438	9.55186	11.5419	4.53612	0	2.82829	6.30205
ENSG00000273492	APP-DT	lncRNA	1.9583	4.84344	2.46121	1.96791	0.0490785	0.0957425	0	7.21366	4.53612	0	0	0
ENSG00000157500	APPL1	protein_coding	1579.34	-0.315761	0.151161	-2.0889	0.0367165	0.0751203	1348.94	1324.43	1548.33	1537.27	2019.4	1697.68
ENSG00000136044	APPL2	protein_coding	408	-2.23537	0.187147	-11.9445	6.93968e-33	2.45079e-31	150.707	134.174	143.644	652.018	634.479	732.977
ENSG00000198590	APRG1	lncRNA	129.253	1.65297	0.309898	5.33389	9.6129e-08	5.76498e-07	219.693	222.181	146.668	81.5022	41.4815	63.9901
ENSG00000198931	APRT	protein_coding	145.202	-1.69924	0.319096	-5.32515	1.00869e-07	6.03435e-07	57.3112	98.1058	49.8973	295.662	192.323	177.912
ENSG00000214293	APTR	lncRNA	50.4779	2.02376	0.406987	4.97255	6.60786e-07	3.53914e-06	82.7828	95.2203	65.0177	22.5432	17.9125	19.3909
ENSG00000137074	APTX	protein_coding	212.038	0.111614	0.223979	0.498322	0.618257	0.712638	244.103	229.394	185.981	226.299	201.751	184.699
ENSG00000240583	AQP1	protein_coding	35.8792	-3.15309	0.688881	-4.57712	4.71415e-06	2.23654e-05	9.55186	4.3282	7.5602	130.057	24.5118	39.2666
ENSG00000143595	AQP10	protein_coding	0.530659	3.00647	4.01449	0.748905	0.453915	NA	3.18395	0	0	0	0	0
ENSG00000167580	AQP2	protein_coding	1.73067	4.69874	2.40164	1.95648	0.0504092	0.0978565	7.42923	1.44273	1.51204	0	0	0
ENSG00000165272	AQP3	protein_coding	17.4133	0.171512	0.733566	0.233806	0.815135	0.870547	14.8585	8.65639	31.7528	27.7454	12.2559	9.21069
ENSG00000171885	AQP4	protein_coding	1.18486	2.09096	2.57362	0.812457	0.41653	NA	4.24527	0	1.51204	0.867045	0	0.484773
ENSG00000260372	AQP4-AS1	lncRNA	0.530659	3.00647	4.01449	0.748905	0.453915	NA	3.18395	0	0	0	0	0
ENSG00000161798	AQP5	protein_coding	1.68285	2.39901	2.20725	1.08688	0.27709	0.383904	4.24527	2.88546	1.51204	0	0	1.45432
ENSG00000257588	AQP5-AS1	lncRNA	2.18246	3.3775	2.27581	1.48409	0.137786	0.218539	10.6132	0	1.51204	0	0	0.969547
ENSG00000086159	AQP6	protein_coding	7.64725	1.80558	1.22127	1.47845	0.139288	0.220466	14.8585	12.9846	7.5602	9.5375	0.942762	0
ENSG00000165269	AQP7	protein_coding	2.18621	5.03902	2.41668	2.0851	0.03706	0.0756853	11.6745	1.44273	0	0	0	0
ENSG00000186466	AQP7P1	unprocessed_pseudogene	0.242387	-1.06338	4.03691	-0.263416	0.79223	NA	0	0	0	0	0	1.45432
ENSG00000181997	AQP7P2	unprocessed_pseudogene	0.161591	-0.6425	4.05905	-0.158288	0.87423	NA	0	0	0	0	0	0.969547
ENSG00000103375	AQP8	protein_coding	1.77421	1.8366	2.2181	0.828006	0.407667	0.519972	1.06132	7.21366	0	0	1.88552	0.484773
ENSG00000103569	AQP9	protein_coding	983.277	-1.77917	0.198392	-8.96795	3.02084e-19	5.10571e-18	320.518	591.52	421.859	1381.2	1600.81	1583.75
ENSG00000021776	AQR	protein_coding	1260.59	-0.0614576	0.147823	-0.415753	0.677591	0.762904	1174.88	1219.11	1307.91	1120.22	1432.06	1309.37
ENSG00000169083	AR	protein_coding	25.1606	-1.01351	0.564825	-1.79439	0.0727516	0.132122	20.165	15.8701	13.6084	26.0114	45.2526	30.0559
ENSG00000078061	ARAF	protein_coding	223.32	-0.368836	0.234472	-1.57305	0.115708	0.190526	164.504	167.357	254.023	243.64	258.317	252.082
ENSG00000186635	ARAP1	protein_coding	4693.94	-1.17688	0.139546	-8.43363	3.35113e-17	4.97576e-16	2491.98	2977.8	3169.24	7147.92	6416.44	5960.29
ENSG00000256007	ARAP1-AS1	lncRNA	2.35197	-2.22259	2.12948	-1.04372	0.296613	0.405054	1.06132	1.44273	0	0	0.942762	10.665
ENSG00000245148	ARAP1-AS2	lncRNA	8.88525	-2.13832	1.05301	-2.03067	0.0422882	0.0846227	5.30659	1.44273	3.02408	6.93636	8.48486	28.1169
ENSG00000047365	ARAP2	protein_coding	2468.75	2.04817	0.156819	13.0607	5.51908e-39	2.4875e-37	3520.39	4383.02	4026.56	777.74	1061.55	1043.23
ENSG00000120318	ARAP3	protein_coding	181.585	-2.33992	0.277293	-8.43842	3.21662e-17	4.78334e-16	80.6602	59.152	37.801	284.391	316.768	310.74
ENSG00000198576	ARC	protein_coding	688.096	6.86398	0.299868	22.89	5.84857e-116	2.08309e-113	1866.86	1112.35	1112.86	11.2716	16.027	9.21069
ENSG00000095139	ARCN1	protein_coding	2376.62	-0.522861	0.132643	-3.94186	8.08514e-05	0.000316365	1888.09	1810.63	2153.14	2829.17	2937.65	2641.05
ENSG00000109321	AREG	protein_coding	4.32139	6.00833	1.76401	3.40605	0.000659094	0.00215487	12.7358	8.65639	4.53612	0	0	0
ENSG00000119682	AREL1	protein_coding	787.15	0.00475587	0.171727	0.0276944	0.977906	0.985192	820.399	731.465	813.477	628.608	895.624	833.325
ENSG00000143761	ARF1	protein_coding	2450.85	-0.592612	0.128758	-4.60253	4.17381e-06	1.99935e-05	1792.57	2050.12	2021.6	2954.89	3079.06	2806.84
ENSG00000213137	ARF1P2	processed_pseudogene	1.37228	-0.910163	2.41172	-0.377392	0.705883	0.785971	0	1.44273	1.51204	0	1.88552	3.39341
ENSG00000134287	ARF3	protein_coding	2111.78	-1.19713	0.155273	-7.70984	1.25974e-14	1.53108e-13	1051.77	1455.72	1342.69	2823.1	3265.73	2731.7
ENSG00000168374	ARF4	protein_coding	1452.62	-0.284768	0.146084	-1.94935	0.0512541	0.0991149	1392.45	1348.95	1185.44	1530.33	1795.02	1463.53
ENSG00000272146	ARF4-AS1	lncRNA	7.62187	2.41312	1.00589	2.39898	0.016441	0.0378956	10.6132	12.9846	15.1204	1.73409	1.88552	3.39341
ENSG00000271525	ARF4P1	processed_pseudogene	0.707546	3.41483	3.93433	0.867958	0.385417	NA	4.24527	0	0	0	0	0
ENSG00000236527	ARF4P2	processed_pseudogene	0.225303	-0.90992	4.04947	-0.224701	0.822212	NA	0	0	0	0.867045	0	0.484773
ENSG00000214051	ARF4P3	processed_pseudogene	0.611455	2.07218	3.84139	0.539434	0.589587	NA	3.18395	0	0	0	0	0.484773
ENSG00000004059	ARF5	protein_coding	104.003	-2.05806	0.372712	-5.52185	3.35454e-08	2.13123e-07	22.2877	64.9229	34.7769	209.825	140.472	151.734
ENSG00000165527	ARF6	protein_coding	1512.59	0.0864996	0.152581	0.56691	0.570775	0.672479	1456.13	1776	1442.49	1274.56	1600.81	1525.58
ENSG00000101199	ARFGAP1	protein_coding	324.897	-0.799286	0.20418	-3.91461	9.0549e-05	0.000351252	258.962	240.936	210.174	489.013	379.933	370.367
ENSG00000149182	ARFGAP2	protein_coding	339.745	-0.443279	0.199417	-2.22287	0.0262244	0.0564618	252.594	292.875	319.04	456.066	360.135	357.763
ENSG00000242247	ARFGAP3	protein_coding	556.236	0.25566	0.184938	1.38241	0.166846	0.255527	546.579	693.954	576.087	419.65	589.226	511.921
ENSG00000066777	ARFGEF1	protein_coding	1691.66	-0.505134	0.168688	-2.99448	0.00274909	0.00784387	1350	1435.52	1410.73	1495.65	2317.31	2140.76
ENSG00000271966	ARFGEF1-DT	lncRNA	4.04867	2.2764	1.726	1.31889	0.187207	0.280086	7.42923	12.9846	0	0	0	3.87819
ENSG00000124198	ARFGEF2	protein_coding	1924.06	-1.06366	0.151688	-7.01215	2.34692e-12	2.33035e-11	1116.51	1278.26	1342.69	2217.03	2954.62	2635.23
ENSG00000112379	ARFGEF3	protein_coding	19.7327	-0.853841	0.633589	-1.34763	0.177779	0.269417	12.7358	15.8701	13.6084	15.6068	34.8822	25.693
ENSG00000164144	ARFIP1	protein_coding	374.947	-0.555171	0.201265	-2.75841	0.00580833	0.0151978	271.697	324.615	316.016	353.754	494.95	488.652
ENSG00000132254	ARFIP2	protein_coding	159.305	-0.734643	0.28495	-2.57815	0.00993318	0.0243216	106.132	129.846	122.475	263.582	195.152	138.645
ENSG00000101246	ARFRP1	protein_coding	224.594	0.131857	0.247469	0.532824	0.594156	0.692814	197.405	259.692	247.975	278.322	166.869	197.303
ENSG00000081181	ARG2	protein_coding	139.429	-0.0216227	0.279911	-0.0772486	0.938426	0.958343	170.872	111.09	131.547	141.328	167.812	113.922
ENSG00000186103	ARGFX	protein_coding	0.594228	3.15142	3.84248	0.820153	0.412129	NA	2.12264	1.44273	0	0	0	0
ENSG00000265293	ARGFXP2	processed_pseudogene	0.252007	1.81065	4.08047	0.443736	0.657234	NA	0	0	1.51204	0	0	0
ENSG00000134884	ARGLU1	protein_coding	722.667	0.321793	0.159971	2.01157	0.0442652	0.0877471	762.027	828.128	821.038	618.203	575.085	731.523
ENSG00000175220	ARHGAP1	protein_coding	386.366	-1.53915	0.206203	-7.46425	8.37732e-14	9.46125e-13	157.075	191.883	246.462	541.903	632.593	548.279
ENSG00000071205	ARHGAP10	protein_coding	1468.82	0.206751	0.136478	1.5149	0.129797	0.209127	1481.6	1561.04	1679.88	1467.91	1283.1	1339.43
ENSG00000198826	ARHGAP11A	protein_coding	51.9079	-0.473601	0.476028	-0.994901	0.319785	0.429408	55.1886	47.6102	27.2167	27.7454	84.8486	68.8378
ENSG00000285077	ARHGAP11B	protein_coding	101.668	2.06092	0.328718	6.26955	3.62093e-10	2.88077e-09	160.259	147.159	185.981	25.1443	39.596	51.8707
ENSG00000247728	ARHGAP11B-DT	lncRNA	1.68498	1.93574	2.36749	0.817636	0.413565	0.525979	2.12264	0	6.04816	0	0	1.93909
ENSG00000165322	ARHGAP12	protein_coding	1626.17	0.817534	0.143484	5.69773	1.21415e-08	8.10338e-08	1823.34	2130.92	2272.6	1079.47	1221.82	1228.9
ENSG00000075884	ARHGAP15	protein_coding	232.631	0.65443	0.209525	3.1234	0.00178775	0.0053344	266.391	284.218	303.92	189.016	160.27	191.97
ENSG00000231758	ARHGAP15-AS1	lncRNA	0.176886	1.81065	4.08047	0.443736	0.657234	NA	1.06132	0	0	0	0	0
ENSG00000140750	ARHGAP17	protein_coding	912.647	-0.183554	0.144616	-1.26925	0.204352	0.300458	789.621	917.577	857.326	965.021	1007.81	938.521
ENSG00000146376	ARHGAP18	protein_coding	3763.96	-1.26319	0.13566	-9.31143	1.26127e-20	2.34181e-19	2246.81	2073.21	2320.98	4845.92	6044.05	5052.79
ENSG00000213390	ARHGAP19	protein_coding	187.58	-0.564094	0.230351	-2.44885	0.0143314	0.033563	167.688	132.731	152.716	215.894	246.061	210.392
ENSG00000269891	ARHGAP19-SLIT1	protein_coding	67.6683	-0.469412	0.359504	-1.30572	0.191647	0.285297	68.9857	50.4956	49.8973	70.2307	98.0473	68.353
ENSG00000137727	ARHGAP20	protein_coding	224.508	1.84762	0.24975	7.39788	1.38371e-13	1.54306e-12	315.212	386.652	352.305	67.6295	125.387	99.8633
ENSG00000107863	ARHGAP21	protein_coding	2721.55	-0.181129	0.141002	-1.28459	0.198937	0.294021	2404.95	2647.41	2600.71	2523.1	3312.87	2840.29
ENSG00000128805	ARHGAP22	protein_coding	412.68	0.777956	0.177588	4.38068	1.18309e-05	5.29876e-05	491.39	526.597	545.846	342.483	284.714	285.047
ENSG00000248682	ARHGAP22-IT1	lncRNA	19.8811	1.90987	0.655637	2.913	0.0035798	0.00991669	29.7169	27.4119	37.801	6.06932	4.71381	13.5737
ENSG00000275832	ARHGAP23	protein_coding	56.4838	0.900687	0.405203	2.2228	0.0262291	0.056464	79.5989	80.793	60.4816	23.4102	48.0809	46.5382
ENSG00000260781	ARHGAP23P1	transcribed_unprocessed_pseudogene	1.81802	0.520549	2.27775	0.228536	0.81923	0.873482	6.36791	0	0	2.60114	0	1.93909
ENSG00000138639	ARHGAP24	protein_coding	40.2546	0.241703	0.45528	0.530888	0.595497	0.693962	49.882	53.3811	27.2167	45.0864	32.9967	32.9646
ENSG00000163219	ARHGAP25	protein_coding	1414.75	0.0454104	0.154811	0.293329	0.769271	0.835838	1237.5	1481.69	1592.18	1540.74	1409.43	1226.96
ENSG00000145819	ARHGAP26	protein_coding	2137.32	0.228523	0.141735	1.61232	0.106892	0.179065	2539.73	2031.37	2346.69	1782.64	2097.65	2025.87
ENSG00000226272	ARHGAP26-AS1	lncRNA	1.07514	3.99469	3.0326	1.31725	0.187755	NA	2.12264	4.3282	0	0	0	0
ENSG00000230789	ARHGAP26-IT1	lncRNA	16.4518	1.29485	0.746249	1.73515	0.0827145	0.146552	35.0235	21.641	13.6084	13.0057	2.82829	12.6041
ENSG00000159314	ARHGAP27	protein_coding	308.956	0.151803	0.211977	0.716127	0.473913	0.584382	262.146	379.438	334.161	288.726	331.852	257.415
ENSG00000215769	ARHGAP27P1-BPTFP1-KPNA2P3	lncRNA	790.336	-0.0245211	0.153201	-0.160059	0.872835	0.91343	765.211	829.571	757.532	810.687	712.728	866.29
ENSG00000267472	ARHGAP27P2	processed_pseudogene	1.71912	4.68754	2.56275	1.82911	0.0673836	0.124423	7.42923	2.88546	0	0	0	0
ENSG00000088756	ARHGAP28	protein_coding	2.84797	-2.33961	1.91685	-1.22055	0.222256	0.321985	0	2.88546	0	10.4045	2.82829	0.969547
ENSG00000137962	ARHGAP29	protein_coding	24.5548	2.67416	0.607131	4.40459	1.05985e-05	4.78054e-05	36.0848	51.9383	39.313	10.4045	3.77105	5.81728
ENSG00000226835	ARHGAP29-AS1	lncRNA	0.959552	3.84611	3.18343	1.20816	0.226984	NA	4.24527	0	1.51204	0	0	0
ENSG00000186517	ARHGAP30	protein_coding	2010.03	-0.0652936	0.156432	-0.417392	0.676392	0.761935	1672.64	2117.93	2103.25	2328.02	2085.39	1752.94
ENSG00000031081	ARHGAP31	protein_coding	1350.29	-1.25726	0.157403	-7.98753	1.3767e-15	1.80791e-14	736.555	751.663	902.688	1645.65	2155.15	1910.01
ENSG00000241155	ARHGAP31-AS1	lncRNA	11.7006	1.76537	0.846212	2.0862	0.0369602	0.0755342	30.7782	11.5419	12.0963	5.20227	2.82829	7.75637
ENSG00000134909	ARHGAP32	protein_coding	108.61	0.163966	0.306172	0.535536	0.592279	0.691371	140.094	85.1212	117.939	95.375	125.387	87.744
ENSG00000004777	ARHGAP33	protein_coding	32.8815	3.30576	0.639027	5.17311	2.30227e-07	1.31844e-06	61.5565	51.9383	66.5297	0	6.59933	10.665
ENSG00000160007	ARHGAP35	protein_coding	1132.88	-1.20943	0.147382	-8.20612	2.28454e-16	3.20164e-15	682.428	630.474	739.387	1434.96	1706.4	1603.63
ENSG00000147256	ARHGAP36	protein_coding	1.18846	4.15062	2.91536	1.42371	0.154531	NA	4.24527	2.88546	0	0	0	0
ENSG00000147799	ARHGAP39	protein_coding	23.2896	0.023953	0.761377	0.0314601	0.974903	0.983245	39.2688	15.8701	15.1204	2.60114	34.8822	31.995
ENSG00000089820	ARHGAP4	protein_coding	1108.41	-1.20926	0.144665	-8.359	6.32505e-17	9.21344e-16	715.329	701.168	589.695	1573.69	1550.84	1519.76
ENSG00000124143	ARHGAP40	protein_coding	1.25203	4.21848	2.85649	1.4768	0.139728	NA	3.18395	4.3282	0	0	0	0
ENSG00000165895	ARHGAP42	protein_coding	112.61	0.242006	0.277836	0.871042	0.383731	0.496202	107.193	145.716	113.403	105.78	103.704	99.8633
ENSG00000248027	ARHGAP42-AS1	lncRNA	0.157127	-0.158977	4.07428	-0.0390197	0.968875	NA	0	0	0	0	0.942762	0
ENSG00000227817	ARHGAP42P1	unprocessed_pseudogene	0.144508	-0.158977	4.07428	-0.0390197	0.968875	NA	0	0	0	0.867045	0	0
ENSG00000231147	ARHGAP42P2	unprocessed_pseudogene	0.932906	3.77763	3.23023	1.16946	0.242217	NA	1.06132	0	4.53612	0	0	0
ENSG00000258233	ARHGAP42P5	processed_pseudogene	0.252007	1.81065	4.08047	0.443736	0.657234	NA	0	0	1.51204	0	0	0
ENSG00000006740	ARHGAP44	protein_coding	2.74601	0.614579	1.60469	0.382989	0.701728	0.782777	1.06132	4.3282	4.53612	0.867045	4.71381	0.969547
ENSG00000265489	ARHGAP44-AS1	lncRNA	0.961821	3.82182	3.49814	1.09253	0.2746	NA	0	5.77093	0	0	0	0
ENSG00000180448	ARHGAP45	protein_coding	1050.45	-0.524198	0.139414	-3.76002	0.000169903	0.000623938	800.234	880.066	905.712	1242.48	1264.24	1209.99
ENSG00000100852	ARHGAP5	protein_coding	4310.84	-0.0490595	0.188051	-0.260883	0.794183	0.854891	4870.39	3758.32	4082.51	3091.88	5596.24	4465.73
ENSG00000258655	ARHGAP5-AS1	lncRNA	67.9797	-1.44123	0.397741	-3.62352	0.000290617	0.00101906	19.1037	38.9538	52.9214	100.577	102.761	93.5613
ENSG00000047648	ARHGAP6	protein_coding	321.179	-1.08898	0.21426	-5.08254	3.72414e-07	2.06608e-06	197.405	170.242	249.487	367.627	463.839	478.471
ENSG00000241484	ARHGAP8	protein_coding	3.83091	-0.0692088	1.45574	-0.0475422	0.962081	0.974933	1.06132	2.88546	7.5602	0.867045	1.88552	8.72592
ENSG00000123329	ARHGAP9	protein_coding	694.153	-0.425554	0.191721	-2.21965	0.0264424	0.0568603	757.781	496.3	520.142	864.444	829.631	696.619
ENSG00000141522	ARHGDIA	protein_coding	1229.57	-0.7724	0.15804	-4.88737	1.02194e-06	5.32682e-06	799.173	996.928	928.392	1655.19	1676.23	1321.49
ENSG00000111348	ARHGDIB	protein_coding	3619.68	-3.67825	0.164316	-22.3852	5.4891e-111	1.7617e-108	517.923	493.414	562.479	8357.45	6141.15	5645.67
ENSG00000242173	ARHGDIG	protein_coding	0.240455	1.81065	4.08047	0.443736	0.657234	NA	0	1.44273	0	0	0	0
ENSG00000076928	ARHGEF1	protein_coding	639.409	-0.253541	0.158442	-1.60022	0.10955	0.182559	643.159	539.582	565.503	699.705	729.698	658.807
ENSG00000104728	ARHGEF10	protein_coding	32.1007	-0.784238	0.564447	-1.38939	0.164714	0.252613	36.0848	15.8701	18.1445	65.0284	24.5118	32.9646
ENSG00000074964	ARHGEF10L	protein_coding	1499.57	1.57812	0.156064	10.112	4.88548e-24	1.09254e-22	1831.84	2539.21	2369.37	731.786	797.577	727.645
ENSG00000132694	ARHGEF11	protein_coding	1476.28	0.173982	0.151279	1.15007	0.250114	0.353864	1378.65	1507.65	1809.91	1335.25	1518.79	1307.43
ENSG00000196914	ARHGEF12	protein_coding	463.449	-1.15301	0.19015	-6.0637	1.33028e-09	9.9417e-09	241.981	333.271	288.8	560.111	711.785	644.749
ENSG00000198844	ARHGEF15	protein_coding	1.95957	4.8728	2.44078	1.99641	0.0458889	0.0905562	7.42923	4.3282	0	0	0	0
ENSG00000130762	ARHGEF16	protein_coding	14.741	1.1101	0.870958	1.27457	0.202462	0.298331	46.698	2.88546	10.5843	8.67045	9.42762	10.1802
ENSG00000110237	ARHGEF17	protein_coding	73.041	-0.516834	0.333687	-1.54886	0.121416	0.198215	62.6178	66.3657	51.4093	84.1034	78.2493	95.5004
ENSG00000257038	ARHGEF17-AS1	lncRNA	0.225303	-0.90992	4.04947	-0.224701	0.822212	NA	0	0	0	0.867045	0	0.484773
ENSG00000104880	ARHGEF18	protein_coding	418.05	-0.417556	0.18657	-2.23807	0.0252165	0.0546548	330.07	347.698	396.154	548.84	465.724	419.814
ENSG00000142632	ARHGEF19	protein_coding	17.4896	1.34325	0.640396	2.09754	0.0359462	0.0737925	26.533	25.9692	22.6806	7.80341	12.2559	9.69547
ENSG00000234166	ARHGEF19-AS1	lncRNA	1.79069	4.72412	2.52508	1.87088	0.0613615	0.115057	3.18395	0	7.5602	0	0	0
ENSG00000116584	ARHGEF2	protein_coding	2279.5	-0.113761	0.142247	-0.799742	0.423861	0.536049	2000.59	2399.26	2169.78	2124.26	2657.65	2325.46
ENSG00000240771	ARHGEF25	protein_coding	5.29351	-0.294202	1.3736	-0.214183	0.830404	0.881727	1.06132	5.77093	7.5602	13.0057	0	4.36296
ENSG00000114790	ARHGEF26	protein_coding	0.665604	1.37692	3.72933	0.369214	0.711969	NA	0	0	3.02408	0	0	0.969547
ENSG00000243069	ARHGEF26-AS1	lncRNA	1.63117	4.58434	2.45942	1.86399	0.0623232	0.116531	1.06132	7.21366	1.51204	0	0	0
ENSG00000214944	ARHGEF28	protein_coding	6.5705	3.41543	1.21828	2.80349	0.00505527	0.0134884	16.9811	11.5419	7.5602	0	1.88552	1.45432
ENSG00000224276	ARHGEF2-AS1	lncRNA	3.78945	5.79795	1.85911	3.11867	0.00181671	0.00541307	2.12264	11.5419	9.07224	0	0	0
ENSG00000273002	ARHGEF2-AS2	lncRNA	23.2545	3.58488	0.681473	5.26049	1.43671e-07	8.44147e-07	30.7782	60.5947	37.801	1.73409	3.77105	4.84773
ENSG00000163947	ARHGEF3	protein_coding	1094.28	1.42531	0.148303	9.61079	7.19972e-22	1.43532e-20	1483.72	1683.67	1616.37	541.903	666.533	573.487
ENSG00000214694	ARHGEF33	protein_coding	8.38211	1.71473	0.942133	1.82005	0.0687517	0.126494	13.7971	15.8701	9.07224	4.33523	1.88552	5.33251
ENSG00000204959	ARHGEF34P	unprocessed_pseudogene	3.16907	-0.899221	1.69784	-0.529627	0.59637	0.694703	6.36791	0	0	6.93636	3.77105	1.93909
ENSG00000213214	ARHGEF35	protein_coding	1.14181	-2.02446	2.78084	-0.728006	0.46661	NA	1.06132	0	0	4.33523	0	1.45432
ENSG00000183111	ARHGEF37	protein_coding	22.6218	-0.31488	0.580035	-0.542863	0.587224	0.686802	13.7971	27.4119	19.6565	20.8091	25.4546	28.6016
ENSG00000236699	ARHGEF38	protein_coding	9.41228	5.29065	1.36491	3.87619	0.000106105	0.00040668	19.1037	7.21366	28.7288	0	0.942762	0.484773
ENSG00000137135	ARHGEF39	protein_coding	55.0188	2.9471	0.409481	7.19716	6.14795e-13	6.43804e-12	109.316	98.1058	84.6742	11.2716	14.1414	12.6041
ENSG00000240198	ARHGEF3-AS1	lncRNA	0.252007	1.81065	4.08047	0.443736	0.657234	NA	0	0	1.51204	0	0	0
ENSG00000136002	ARHGEF4	protein_coding	3.52672	0.332032	1.69484	0.195907	0.844683	0.892097	11.6745	0	0	0.867045	3.77105	4.84773
ENSG00000165801	ARHGEF40	protein_coding	1443.15	0.257852	0.146717	1.75747	0.0788371	0.140943	1466.74	1497.56	1750.94	1464.44	1275.56	1203.69
ENSG00000050327	ARHGEF5	protein_coding	1.55945	-0.902249	2.28192	-0.39539	0.692555	0.775477	3.18395	0	0	0.867045	0.942762	4.36296
ENSG00000129675	ARHGEF6	protein_coding	2394.01	-1.26258	0.139617	-9.04318	1.52173e-19	2.63917e-18	1403.06	1429.75	1392.59	2956.62	3835.16	3346.88
ENSG00000102606	ARHGEF7	protein_coding	671.068	0.0127643	0.161781	0.0788988	0.937113	0.957543	643.159	695.397	684.954	576.585	695.758	730.553
ENSG00000227352	ARHGEF7-AS1	lncRNA	1.55605	4.52373	2.66027	1.70048	0.0890404	0.155366	2.12264	7.21366	0	0	0	0
ENSG00000235875	ARHGEF7-AS2	lncRNA	0.353773	2.44538	4.06304	0.60186	0.547268	NA	2.12264	0	0	0	0	0
ENSG00000131089	ARHGEF9	protein_coding	270.259	-1.0034	0.201282	-4.98504	6.19486e-07	3.33199e-06	188.915	160.143	190.517	365.026	342.223	374.73
ENSG00000231729	ARHGEF9-IT1	lncRNA	1.14651	2.32138	2.7798	0.835088	0.403668	NA	0	2.88546	3.02408	0	0	0.969547
ENSG00000117713	ARID1A	protein_coding	2827.54	0.494014	0.125387	3.93992	8.15097e-05	0.000318727	3156.36	3250.48	3515.49	2204.9	2406.87	2431.14
ENSG00000049618	ARID1B	protein_coding	1323.75	0.493232	0.139863	3.52654	0.000421025	0.00143049	1416.86	1585.56	1643.59	1074.27	1040.81	1181.39
ENSG00000189079	ARID2	protein_coding	1069.72	0.733778	0.148532	4.94021	7.80385e-07	4.13647e-06	1251.29	1321.54	1436.44	709.243	862.627	837.204
ENSG00000116017	ARID3A	protein_coding	1187.18	-0.221828	0.144383	-1.53639	0.124444	0.202063	958.37	1196.02	1135.54	1266.75	1297.24	1269.14
ENSG00000179361	ARID3B	protein_coding	319.378	0.10962	0.195335	0.561189	0.574669	0.675675	329.009	308.745	356.841	352.02	271.515	298.136
ENSG00000227288	ARID3BP1	processed_pseudogene	2.57994	0.578964	1.73222	0.334231	0.738205	0.811807	3.18395	0	6.04816	4.33523	0.942762	0.969547
ENSG00000205143	ARID3C	protein_coding	3.26134	5.60926	2.09432	2.67832	0.00739924	0.018785	13.7971	5.77093	0	0	0	0
ENSG00000032219	ARID4A	protein_coding	1369.97	0.672129	0.131077	5.12774	2.93235e-07	1.65269e-06	1675.82	1607.2	1767.57	1063	1045.52	1060.68
ENSG00000054267	ARID4B	protein_coding	2746.91	1.63311	0.131358	12.4325	1.74111e-35	6.86248e-34	4266.5	3869.41	4327.46	1460.97	1230.3	1326.82
ENSG00000196843	ARID5A	protein_coding	1132.37	1.37241	0.164919	8.32171	8.67039e-17	1.24743e-15	1376.53	1767.35	1756.99	732.653	592.055	568.639
ENSG00000150347	ARID5B	protein_coding	2705.49	1.82579	0.14337	12.7348	3.79e-37	1.61592e-35	3712.49	4101.69	4849.11	1095.95	1214.28	1259.44
ENSG00000166233	ARIH1	protein_coding	2114.3	1.19099	0.143783	8.28319	1.1992e-16	1.71303e-15	3103.29	2868.15	2850.19	1089.88	1435.83	1338.46
ENSG00000177479	ARIH2	protein_coding	615.381	-0.330886	0.163394	-2.02508	0.042859	0.0855247	577.357	509.284	547.358	768.202	661.819	628.266
ENSG00000221883	ARIH2OS	lncRNA	35.8928	0.916491	0.564846	1.62255	0.104686	0.176057	36.0848	63.4802	40.8251	46.8204	16.027	12.1193
ENSG00000266296	ARIH2P1	processed_pseudogene	0.570725	-0.441634	3.61152	-0.122285	0.902673	NA	0	0	1.51204	0	0.942762	0.969547
ENSG00000120805	ARL1	protein_coding	571.785	-1.89211	0.188169	-10.0554	8.69989e-24	1.90329e-22	219.693	229.394	279.727	1013.58	943.705	744.612
ENSG00000175414	ARL10	protein_coding	256.038	-0.143876	0.216154	-0.665618	0.505656	0.614266	248.348	262.577	219.246	218.495	289.428	298.136
ENSG00000152213	ARL11	protein_coding	170.052	-1.17098	0.239669	-4.88584	1.02988e-06	5.36353e-06	111.438	109.648	92.2344	217.628	247.946	241.417
ENSG00000169379	ARL13B	protein_coding	172.261	0.321417	0.243535	1.3198	0.186901	0.279699	218.632	155.815	199.589	160.403	135.758	163.369
ENSG00000152219	ARL14EP	protein_coding	165.358	0.308038	0.258827	1.19013	0.233995	0.335283	172.995	158.701	217.734	114.45	167.812	160.46
ENSG00000254532	ARL14EP-DT	lncRNA	1.26003	4.20569	3.16653	1.32817	0.184122	0.276292	0	0	7.5602	0	0	0
ENSG00000224891	ARL14EPP1	processed_pseudogene	1.34052	0.231161	2.57106	0.0899087	0.92836	0.95121	4.24527	0	0	0	2.82829	0.969547
ENSG00000185305	ARL15	protein_coding	424.004	-0.324265	0.192515	-1.68436	0.0921117	0.159459	334.315	409.736	387.082	383.234	511.92	517.738
ENSG00000214087	ARL16	protein_coding	182.602	-0.748989	0.278689	-2.68755	0.00719793	0.0183296	156.014	111.09	140.62	316.471	184.781	186.638
ENSG00000185829	ARL17A	protein_coding	49.5958	0.696989	0.388193	1.79547	0.0725783	0.131985	61.5565	57.7093	65.0177	32.9477	38.6532	41.6905
ENSG00000228696	ARL17B	protein_coding	64.9324	0.614262	0.355073	1.72996	0.083637	0.147842	71.1083	85.1212	80.1381	40.7511	50.9092	61.5662
ENSG00000213465	ARL2	protein_coding	88.5332	-2.00494	0.415989	-4.81969	1.4378e-06	7.35163e-06	36.0848	28.8546	40.8251	237.57	93.3334	94.5308
ENSG00000102931	ARL2BP	protein_coding	252.983	-1.03997	0.222731	-4.66915	3.02448e-06	1.47937e-05	129.481	193.326	175.397	312.136	365.792	341.765
ENSG00000225225	ARL2BPP10	processed_pseudogene	0.338478	0.319276	4.05905	0.0786577	0.937305	NA	1.06132	0	0	0	0	0.969547
ENSG00000273003	ARL2-SNX15	protein_coding	162.254	-1.04124	0.340928	-3.05414	0.00225703	0.00656955	92.3347	76.4648	149.692	334.679	173.468	146.886
ENSG00000138175	ARL3	protein_coding	193.565	-1.68035	0.357739	-4.69713	2.63838e-06	1.29944e-05	96.58	76.4648	102.819	515.025	165.926	204.574
ENSG00000122644	ARL4A	protein_coding	63.5237	0.285246	0.373216	0.764292	0.444693	0.556219	96.58	56.2665	55.9455	58.9591	52.7947	60.5967
ENSG00000122872	ARL4AP1	processed_pseudogene	0.321251	0.873681	4.07688	0.214301	0.830312	NA	0	1.44273	0	0	0	0.484773
ENSG00000248780	ARL4AP2	processed_pseudogene	5.44488	1.69164	1.18489	1.42768	0.153384	0.238096	3.18395	14.4273	7.5602	1.73409	1.88552	3.87819
ENSG00000231395	ARL4AP4	processed_pseudogene	1.27706	1.9621	2.62524	0.747397	0.454824	0.56644	3.18395	0	3.02408	0	0	1.45432
ENSG00000218996	ARL4AP5	processed_pseudogene	6.93606	-0.502306	1.03434	-0.485629	0.62723	0.720335	4.24527	8.65639	4.53612	7.80341	3.77105	12.6041
ENSG00000188042	ARL4C	protein_coding	456.675	0.342191	0.19659	1.74064	0.0817475	0.145163	492.452	487.643	551.894	310.402	482.694	414.966
ENSG00000175906	ARL4D	protein_coding	65.5963	5.39867	0.551374	9.79131	1.22691e-22	2.53237e-21	180.424	98.1058	105.843	3.46818	2.82829	2.90864
ENSG00000162980	ARL5A	protein_coding	859.458	-1.54256	0.197668	-7.8038	6.00682e-15	7.54236e-14	379.952	396.751	542.822	987.564	1530.1	1319.55
ENSG00000236818	ARL5AP2	processed_pseudogene	0.144508	-0.158977	4.07428	-0.0390197	0.968875	NA	0	0	0	0.867045	0	0
ENSG00000232332	ARL5AP5	processed_pseudogene	0.944422	-0.633621	3.00578	-0.210801	0.833042	NA	2.12264	0	0	2.60114	0.942762	0
ENSG00000165997	ARL5B	protein_coding	617.858	1.56681	0.229384	6.8305	8.46201e-12	7.96204e-11	857.545	939.218	976.778	185.548	356.364	391.697
ENSG00000141748	ARL5C	protein_coding	3.94302	1.66923	1.5816	1.0554	0.291242	0.399453	6.36791	2.88546	9.07224	0	0	5.33251
ENSG00000113966	ARL6	protein_coding	34.6749	-0.954641	0.525465	-1.81675	0.0692548	0.127242	16.9811	38.9538	15.1204	32.9477	57.5085	46.5382
ENSG00000170540	ARL6IP1	protein_coding	3934.71	0.935996	0.146519	6.38824	1.67811e-10	1.38605e-09	6126.99	4941.36	4433.3	2628.01	2895.22	2583.36
ENSG00000225355	ARL6IP1P2	processed_pseudogene	0.157127	-0.158977	4.07428	-0.0390197	0.968875	NA	0	0	0	0	0.942762	0
ENSG00000255014	ARL6IP1P3	processed_pseudogene	5.04431	2.14914	1.18618	1.81181	0.070015	0.128431	8.49055	8.65639	7.5602	1.73409	1.88552	1.93909
ENSG00000182196	ARL6IP4	protein_coding	179.425	-1.28257	0.342882	-3.74056	0.000183609	0.000669475	79.5989	90.8921	143.644	406.644	189.495	166.277
ENSG00000144746	ARL6IP5	protein_coding	1414.02	-1.05713	0.167516	-6.31062	2.7792e-10	2.24534e-09	898.937	855.54	999.458	1550.28	2313.54	1866.38
ENSG00000177917	ARL6IP6	protein_coding	159.064	1.47492	0.253823	5.81082	6.21688e-09	4.31078e-08	280.188	196.212	225.294	76.3	87.6769	88.7135
ENSG00000143862	ARL8A	protein_coding	584.485	0.368818	0.183386	2.01116	0.0443087	0.0877937	560.376	805.044	610.864	522.828	547.745	460.05
ENSG00000134108	ARL8B	protein_coding	2281.33	0.286459	0.152486	1.87859	0.0603008	0.11349	2148.11	2716.66	2658.17	1758.37	2284.31	2122.34
ENSG00000196503	ARL9	protein_coding	4.88897	6.18129	1.69108	3.65523	0.000256948	0.000910178	11.6745	10.0991	7.5602	0	0	0
ENSG00000260896	ARLNC1	lncRNA	8.0665	4.66887	1.34686	3.46649	0.000527308	0.00175445	16.9811	5.77093	24.1926	0	0	1.45432
ENSG00000104442	ARMC1	protein_coding	289.71	-0.53428	0.235712	-2.26666	0.0234107	0.0513082	231.367	225.066	254.023	235.836	414.815	377.154
ENSG00000170632	ARMC10	protein_coding	133.386	-1.11384	0.335021	-3.3247	0.000885152	0.00282116	122.052	85.1212	43.8491	163.004	224.377	161.914
ENSG00000178660	ARMC10P1	processed_pseudogene	7.53812	-1.06291	1.04878	-1.01347	0.310836	0.419983	8.49055	4.3282	1.51204	5.20227	16.9697	8.72592
ENSG00000157343	ARMC12	protein_coding	0.768582	1.21459	3.24183	0.374663	0.707911	NA	3.18395	0	0	0	0.942762	0.484773
ENSG00000118690	ARMC2	protein_coding	79.0772	-0.355681	0.374997	-0.948489	0.342881	0.453952	106.132	40.3965	60.4816	85.8375	91.4479	90.1678
ENSG00000230290	ARMC2-AS1	lncRNA	0.433523	-1.81674	3.98475	-0.455923	0.648445	NA	0	0	0	2.60114	0	0
ENSG00000165309	ARMC3	protein_coding	0.353773	2.44538	4.06304	0.60186	0.547268	NA	2.12264	0	0	0	0	0
ENSG00000140691	ARMC5	protein_coding	116.309	1.47235	0.305574	4.81829	1.44795e-06	7.3996e-06	205.896	184.67	122.475	48.5545	66.9361	69.3226
ENSG00000105676	ARMC6	protein_coding	107.255	-0.196492	0.298281	-0.658748	0.510057	0.61825	91.2734	85.1212	123.987	133.525	95.219	114.407
ENSG00000125449	ARMC7	protein_coding	100.737	-0.63798	0.346567	-1.84085	0.0656429	0.12181	85.9668	49.0529	101.307	161.27	91.4479	115.376
ENSG00000114098	ARMC8	protein_coding	935.969	0.34522	0.139678	2.47155	0.0134528	0.0317112	999.762	1097.92	1044.82	818.491	842.829	811.995
ENSG00000225254	ARMC8P1	processed_pseudogene	0.176886	1.81065	4.08047	0.443736	0.657234	NA	1.06132	0	0	0	0	0
ENSG00000135931	ARMC9	protein_coding	341.816	-0.287176	0.180641	-1.58976	0.111888	0.185734	323.702	307.302	291.824	383.234	384.647	360.187
ENSG00000126947	ARMCX1	protein_coding	261.731	1.00033	0.202834	4.93176	8.14917e-07	4.30778e-06	307.782	369.339	370.45	163.004	183.839	175.973
ENSG00000184867	ARMCX2	protein_coding	23.9477	-0.771868	0.617607	-1.24977	0.211382	0.308894	14.8585	21.641	16.6324	50.2886	16.027	24.2387
ENSG00000102401	ARMCX3	protein_coding	268.32	-0.428749	0.197624	-2.16952	0.030043	0.0633941	211.202	236.608	238.902	293.061	326.196	303.953
ENSG00000228275	ARMCX3-AS1	lncRNA	0.57803	-2.23574	3.96531	-0.563825	0.572873	NA	0	0	0	3.46818	0	0
ENSG00000196440	ARMCX4	protein_coding	63.9618	0.668761	0.362936	1.84264	0.0653812	0.121378	74.2923	98.1058	63.5057	40.7511	51.8519	55.2642
ENSG00000125962	ARMCX5	protein_coding	118.683	-1.18042	0.281223	-4.19745	2.69938e-05	0.00011464	60.4951	77.9075	80.1381	165.606	179.125	148.825
ENSG00000271147	ARMCX5-GPRASP2	lncRNA	88.6186	-0.860504	0.308021	-2.79365	0.00521166	0.0138488	59.4338	67.8084	61.9936	101.444	115.96	125.072
ENSG00000198960	ARMCX6	protein_coding	127.818	0.173693	0.268319	0.647337	0.517414	0.625091	120.99	126.96	158.764	136.993	112.189	111.013
ENSG00000204072	ARMCX7P	transcribed_unprocessed_pseudogene	0.144508	-0.158977	4.07428	-0.0390197	0.968875	NA	0	0	0	0.867045	0	0
ENSG00000198520	ARMH1	protein_coding	68.6428	2.83904	0.398163	7.13036	1.00107e-12	1.02875e-11	135.849	150.044	75.602	17.3409	15.0842	17.9366
ENSG00000260286	ARMH2	protein_coding	1.3618	4.32716	2.78683	1.55272	0.120491	0.196937	2.12264	0	6.04816	0	0	0
ENSG00000120029	ARMH3	protein_coding	531.143	0.13508	0.156564	0.862774	0.388262	0.500798	547.64	558.337	562.479	502.886	497.778	517.738
ENSG00000139971	ARMH4	protein_coding	48.753	-0.00794974	0.396122	-0.0200689	0.983988	0.989409	48.8206	51.9383	45.3612	52.0227	39.596	54.7794
ENSG00000146476	ARMT1	protein_coding	875.732	-0.474271	0.172275	-2.75299	0.00590529	0.0154266	628.3	747.335	824.062	961.553	1198.25	894.892
ENSG00000235072	ARNILA	lncRNA	5.37437	-0.803088	1.24675	-0.644143	0.519482	0.627046	8.49055	0	3.02408	7.80341	5.65657	7.2716
ENSG00000143437	ARNT	protein_coding	666.196	-0.249092	0.162262	-1.53512	0.124754	0.20242	551.886	634.802	641.105	640.746	779.664	748.975
ENSG00000133794	ARNTL	protein_coding	288.118	0.197836	0.20736	0.954071	0.340048	0.450814	250.471	331.828	341.721	281.79	279.058	243.841
ENSG00000029153	ARNTL2	protein_coding	485.247	0.551947	0.186731	2.95585	0.00311811	0.00877673	525.353	577.093	629.008	319.94	457.24	402.847
ENSG00000245311	ARNTL2-AS1	lncRNA	0.0807956	-0.0880933	4.07688	-0.021608	0.982761	NA	0	0	0	0	0	0.484773
ENSG00000241685	ARPC1A	protein_coding	542.052	-0.620342	0.171196	-3.62358	0.00029055	0.00101895	404.362	432.82	444.54	749.994	633.536	587.061
ENSG00000130429	ARPC1B	protein_coding	1851.91	-2.27406	0.152305	-14.931	2.07107e-50	1.42324e-48	587.97	636.245	680.418	3497.66	3089.43	2619.72
ENSG00000163466	ARPC2	protein_coding	3057.15	-1.30229	0.140306	-9.28178	1.66663e-20	3.06714e-19	1697.05	1809.19	1785.72	5053.14	4095.36	3902.43
ENSG00000111229	ARPC3	protein_coding	2826.86	-1.67747	0.153176	-10.9513	6.55084e-28	1.80324e-26	1145.16	1524.97	1371.42	4858.05	4291.45	3770.08
ENSG00000226284	ARPC3P1	processed_pseudogene	2.47056	-0.177049	1.76066	-0.100558	0.919901	0.945433	5.30659	0	1.51204	0.867045	4.71381	2.42387
ENSG00000238137	ARPC3P2	processed_pseudogene	1.87118	1.0285	2.28611	0.449891	0.652789	0.742102	7.42923	0	0	0	2.82829	0.969547
ENSG00000256745	ARPC3P3	processed_pseudogene	21.1734	-0.906702	0.641937	-1.41245	0.157819	0.243773	20.165	15.8701	7.5602	32.0807	34.8822	16.4823
ENSG00000256898	ARPC3P4	processed_pseudogene	1.13617	1.92221	2.62057	0.73351	0.463247	NA	1.06132	4.3282	0	0	0.942762	0.484773
ENSG00000214027	ARPC3P5	processed_pseudogene	2.9075	-1.37863	1.62914	-0.846229	0.397425	0.509714	3.18395	0	1.51204	6.06932	3.77105	2.90864
ENSG00000241553	ARPC4	protein_coding	1354.29	-1.64188	0.171744	-9.56007	1.1768e-21	2.30823e-20	604.951	717.038	650.177	2522.23	1949.63	1681.68
ENSG00000250151	ARPC4-TTLL3	protein_coding	1134.75	-1.52948	0.171653	-8.91033	5.0879e-19	8.46707e-18	552.947	640.573	557.943	2048.83	1614.95	1393.24
ENSG00000162704	ARPC5	protein_coding	2556.85	-1.07818	0.156765	-6.87768	6.08368e-12	5.80464e-11	1325.59	1631.73	1976.24	3451.71	3657.92	3297.91
ENSG00000136950	ARPC5L	protein_coding	102.223	0.295662	0.291196	1.01534	0.309945	0.419086	115.684	90.8921	131.547	95.375	85.7914	94.046
ENSG00000242498	ARPIN	protein_coding	591.815	-1.50539	0.176353	-8.53618	1.38726e-17	2.11243e-16	266.391	285.661	374.986	873.982	875.826	874.046
ENSG00000250021	ARPIN-AP3S2	protein_coding	513.949	-0.874987	0.173648	-5.03884	4.68353e-07	2.563e-06	340.683	363.568	384.058	756.93	636.364	602.089
ENSG00000128989	ARPP19	protein_coding	1933.64	-0.785275	0.153759	-5.10718	3.27003e-07	1.83204e-06	1342.57	1529.3	1388.05	2123.39	2918.79	2299.76
ENSG00000231228	ARPP19P1	processed_pseudogene	1.11895	2.81797	3.08311	0.914002	0.360716	NA	0	5.77093	0	0	0.942762	0
ENSG00000172995	ARPP21	protein_coding	0.176886	1.81065	4.08047	0.443736	0.657234	NA	1.06132	0	0	0	0	0
ENSG00000120500	ARR3	protein_coding	0.0807956	-0.0880933	4.07688	-0.021608	0.982761	NA	0	0	0	0	0	0.484773
ENSG00000137486	ARRB1	protein_coding	2330.03	-1.0911	0.130788	-8.34249	7.27418e-17	1.05591e-15	1403.06	1509.1	1554.38	3111.83	3432.6	2969.24
ENSG00000141480	ARRB2	protein_coding	1513.48	-1.23385	0.150265	-8.21116	2.19069e-16	3.07454e-15	847.993	895.937	966.193	2457.21	1894.95	2018.6
ENSG00000197070	ARRDC1	protein_coding	111.103	-0.29389	0.280982	-1.04594	0.295589	0.403977	102.948	89.4494	107.355	131.791	103.704	131.374
ENSG00000203993	ARRDC1-AS1	lncRNA	38.7226	0.316727	0.457056	0.692973	0.488326	0.597739	47.7593	49.0529	31.7528	26.0114	44.3098	33.4494
ENSG00000105643	ARRDC2	protein_coding	461.162	0.728684	0.218262	3.33857	0.000842099	0.00269734	649.527	504.956	570.039	466.47	270.573	305.407
ENSG00000113369	ARRDC3	protein_coding	3418.45	2.96976	0.141594	20.9737	1.1398e-97	2.84521e-95	5913.67	6398.52	5874.27	697.971	909.765	716.495
ENSG00000281357	ARRDC3-AS1	lncRNA	19.3053	0.128749	0.632978	0.203403	0.83882	0.888145	27.5943	14.4273	18.1445	26.0114	14.1414	15.5127
ENSG00000140450	ARRDC4	protein_coding	379.13	-0.26319	0.205733	-1.27928	0.200798	0.296098	394.81	285.661	352.305	342.483	485.522	413.996
ENSG00000205784	ARRDC5	protein_coding	1.91144	0.358622	2.07445	0.172876	0.862749	0.905601	6.36791	0	0	1.73409	0.942762	2.42387
ENSG00000100299	ARSA	protein_coding	164.829	-0.954246	0.279385	-3.41552	0.000636603	0.00208742	73.231	147.159	117.939	195.085	226.263	229.298
ENSG00000113273	ARSB	protein_coding	1397.08	-0.979781	0.146716	-6.67806	2.42121e-11	2.17983e-10	858.607	1034.44	928.392	1681.2	2041.08	1838.75
ENSG00000006756	ARSD	protein_coding	544.676	-1.90961	0.171114	-11.1599	6.40813e-29	1.85671e-27	218.632	217.853	250.999	836.699	933.334	810.541
ENSG00000229851	ARSD-AS1	lncRNA	3.52833	-3.01497	1.81969	-1.65686	0.097547	0.166756	2.12264	0	0	0.867045	8.48486	9.69547
ENSG00000062096	ARSF	protein_coding	1.61844	1.47718	2.45746	0.601101	0.547772	0.65243	1.06132	0	6.04816	2.60114	0	0
ENSG00000141337	ARSG	protein_coding	27.1823	-0.302063	0.553715	-0.545521	0.585395	0.68506	28.6556	15.8701	28.7288	20.8091	27.3401	41.6905
ENSG00000205667	ARSH	protein_coding	0.530659	3.00647	4.01449	0.748905	0.453915	NA	3.18395	0	0	0	0	0
ENSG00000183876	ARSI	protein_coding	11.8587	-2.00906	0.867978	-2.31465	0.0206323	0.0460448	5.30659	7.21366	1.51204	26.0114	14.1414	16.9671
ENSG00000164291	ARSK	protein_coding	93.7691	0.189249	0.299498	0.631888	0.52746	0.634316	95.5186	116.861	87.6983	78.9011	88.6196	95.0156
ENSG00000157399	ARSL	protein_coding	0.252007	1.81065	4.08047	0.443736	0.657234	NA	0	0	1.51204	0	0	0
ENSG00000129744	ART1	protein_coding	0.834683	3.63374	3.342	1.08729	0.276907	NA	2.12264	2.88546	0	0	0	0
ENSG00000237408	ART2BP	unprocessed_pseudogene	0.492462	2.84736	4.02683	0.707096	0.479507	NA	0	1.44273	1.51204	0	0	0
ENSG00000156219	ART3	protein_coding	3.75253	5.79371	1.81897	3.18517	0.00144671	0.00440451	6.36791	10.0991	6.04816	0	0	0
ENSG00000111339	ART4	protein_coding	0.498137	1.69922	3.83097	0.44355	0.657368	NA	1.06132	1.44273	0	0	0	0.484773
ENSG00000167311	ART5	protein_coding	2.30742	1.60288	2.14113	0.748613	0.45409	0.565719	0	4.3282	6.04816	3.46818	0	0
ENSG00000117407	ARTN	protein_coding	0.428893	2.66847	4.04237	0.660125	0.509174	NA	1.06132	0	1.51204	0	0	0
ENSG00000173409	ARV1	protein_coding	248.43	-0.902388	0.270602	-3.33474	0.000853789	0.00273059	154.952	252.478	111.891	360.691	332.795	277.775
ENSG00000099889	ARVCF	protein_coding	33.9569	0.248431	0.518464	0.479168	0.631819	0.72388	47.7593	31.7401	30.2408	40.7511	36.7677	16.4823
ENSG00000004848	ARX	protein_coding	12.5785	3.66993	0.923272	3.97492	7.04025e-05	0.000278275	26.533	18.7555	24.1926	1.73409	3.77105	0.484773
ENSG00000214435	AS3MT	protein_coding	10.3301	1.86877	0.898575	2.0797	0.0375526	0.0765574	7.42923	20.1982	21.1686	6.93636	1.88552	4.36296
ENSG00000104763	ASAH1	protein_coding	12474.8	-1.7304	0.139673	-12.3889	3.00004e-35	1.17138e-33	5298.1	6225.39	5810.77	22140	18723.3	16651
ENSG00000245281	ASAH1-AS1	lncRNA	10.4288	1.38293	1.07062	1.29171	0.196459	0.291148	31.8395	7.21366	6.04816	12.1386	0	5.33251
ENSG00000188611	ASAH2	protein_coding	29.8902	1.53734	0.536237	2.86691	0.00414501	0.0112988	56.2499	46.1674	30.2408	19.075	17.9125	9.69547
ENSG00000204147	ASAH2B	protein_coding	22.6956	0.979486	0.652355	1.50146	0.133236	0.212529	28.6556	37.511	24.1926	4.33523	24.5118	16.9671
ENSG00000153317	ASAP1	protein_coding	5070.77	-0.294316	0.119391	-2.46514	0.0136958	0.0322269	4306.83	4697.54	4663.13	5292.44	5741.42	5723.23
ENSG00000280543	ASAP1-IT2	lncRNA	21.6205	0.605593	0.601419	1.00694	0.313964	0.423148	29.7169	20.1982	28.7288	11.2716	15.0842	24.7234
ENSG00000151693	ASAP2	protein_coding	79.8377	-0.933869	0.339806	-2.74824	0.00599158	0.0156218	67.9244	49.0529	46.8732	84.9704	121.616	108.589
ENSG00000088280	ASAP3	protein_coding	8.41748	0.153955	0.932497	0.1651	0.868865	0.910124	11.6745	10.0991	4.53612	10.4045	9.42762	4.36296
ENSG00000065802	ASB1	protein_coding	115.992	-0.141983	0.310651	-0.457051	0.647635	0.737707	141.155	106.762	81.6501	98.8432	155.556	111.983
ENSG00000146926	ASB10	protein_coding	0.75602	3.4676	3.8466	0.901471	0.367338	NA	0	0	4.53612	0	0	0
ENSG00000165192	ASB11	protein_coding	4.33288	0.0472555	1.31095	0.0360468	0.971245	0.980952	7.42923	4.3282	1.51204	2.60114	1.88552	8.24115
ENSG00000198881	ASB12	protein_coding	0.57803	-2.23574	3.96531	-0.563825	0.572873	NA	0	0	0	3.46818	0	0
ENSG00000196372	ASB13	protein_coding	130.549	-3.1031	0.338024	-9.18013	4.3056e-20	7.72891e-19	37.1461	12.9846	30.2408	267.05	219.664	216.209
ENSG00000239388	ASB14	protein_coding	3.00082	-0.952023	1.5844	-0.600872	0.547925	0.652532	3.18395	2.88546	0	5.20227	1.88552	4.84773
ENSG00000146809	ASB15	protein_coding	0.75602	3.4676	3.8466	0.901471	0.367338	NA	0	0	4.53612	0	0	0
ENSG00000230442	ASB15-AS1	lncRNA	1.46357	4.4423	2.69857	1.64617	0.0997292	0.169559	4.24527	0	4.53612	0	0	0
ENSG00000161664	ASB16	protein_coding	1.24443	-0.355895	2.63889	-0.134865	0.892718	NA	3.18395	0	0	0	2.82829	1.45432
ENSG00000267080	ASB16-AS1	lncRNA	82.5157	0.439678	0.338081	1.30051	0.193426	0.287549	62.6178	111.09	111.891	72.8318	69.7644	66.8987
ENSG00000154007	ASB17	protein_coding	0.504013	2.87685	4.02444	0.714845	0.474705	NA	0	0	3.02408	0	0	0
ENSG00000182177	ASB18	protein_coding	1.88091	4.80545	2.29527	2.09363	0.036293	0.0743946	5.30659	1.44273	4.53612	0	0	0
ENSG00000100628	ASB2	protein_coding	8.57212	-1.40727	1.03156	-1.36422	0.172499	0.262684	6.36791	0	7.5602	15.6068	14.1414	7.75637
ENSG00000115239	ASB3	protein_coding	187.61	0.372809	0.261236	1.4271	0.153552	0.238266	222.877	170.242	241.926	119.652	200.808	170.155
ENSG00000164122	ASB5	protein_coding	3.38621	5.66828	1.97949	2.8635	0.00418985	0.0114056	15.9198	2.88546	1.51204	0	0	0
ENSG00000148331	ASB6	protein_coding	193.426	0.0207094	0.245189	0.0844628	0.932689	0.954286	162.382	214.967	207.149	234.102	181.01	160.945
ENSG00000183475	ASB7	protein_coding	295.632	0.575161	0.199729	2.87971	0.00398039	0.0109095	355.542	336.157	368.938	211.559	278.115	223.481
ENSG00000177981	ASB8	protein_coding	279.274	-0.732568	0.20154	-3.63486	0.000278135	0.000978464	197.405	212.082	220.758	305.2	377.105	363.095
ENSG00000102048	ASB9	protein_coding	0.984924	3.84972	3.14923	1.22243	0.221544	NA	0	2.88546	3.02408	0	0	0
ENSG00000258527	ASB9P1	processed_pseudogene	1.51204	4.4692	2.96949	1.50504	0.132313	0.211781	0	0	9.07224	0	0	0
ENSG00000138303	ASCC1	protein_coding	247.289	-0.638554	0.208037	-3.06943	0.0021447	0.00627825	188.915	199.097	192.029	339.882	289.428	274.382
ENSG00000100325	ASCC2	protein_coding	463.528	-0.617191	0.178844	-3.451	0.000558519	0.00185028	374.645	360.683	361.377	653.752	526.061	504.649
ENSG00000112249	ASCC3	protein_coding	1182.89	-0.458121	0.156708	-2.9234	0.00346233	0.00962322	1079.36	923.348	985.85	1173.11	1573.47	1362.21
ENSG00000139352	ASCL1	protein_coding	10.3833	4.12432	1.03487	3.98534	6.73845e-05	0.000267359	26.533	15.8701	16.6324	0.867045	0.942762	1.45432
ENSG00000183734	ASCL2	protein_coding	57.7101	3.10772	0.498165	6.23834	4.42247e-10	3.48335e-09	57.3112	126.96	125.499	21.6761	7.5421	7.2716
ENSG00000176009	ASCL3	protein_coding	4.06811	4.88007	1.79828	2.71374	0.00665275	0.0171084	8.49055	1.44273	13.6084	0.867045	0	0
ENSG00000187855	ASCL4	protein_coding	1.41629	-1.02207	2.54757	-0.401193	0.688278	0.77199	0	2.88546	0	1.73409	0	3.87819
ENSG00000232237	ASCL5	protein_coding	0.480911	2.81741	4.0293	0.699231	0.484408	NA	0	2.88546	0	0	0	0
ENSG00000286053	ASDURF	protein_coding	78.0643	-1.13518	0.4	-2.83795	0.00454043	0.0122501	70.047	44.7247	30.2408	140.461	114.074	68.8378
ENSG00000111875	ASF1A	protein_coding	168.609	-0.308377	0.255567	-1.20664	0.227571	0.32794	136.91	139.945	175.397	150.866	226.263	182.275
ENSG00000105011	ASF1B	protein_coding	22.5895	-0.231085	0.628472	-0.367693	0.713102	0.791655	8.49055	33.1828	21.1686	18.2079	27.3401	27.1473
ENSG00000141505	ASGR1	protein_coding	14.9991	3.97828	0.899515	4.42269	9.74791e-06	4.42352e-05	43.5141	23.0837	18.1445	0	2.82829	2.42387
ENSG00000161944	ASGR2	protein_coding	43.4832	-0.225141	0.435853	-0.516552	0.605469	0.702221	41.3914	33.1828	45.3612	39.017	63.1651	38.7819
ENSG00000116539	ASH1L	protein_coding	3197.38	1.2472	0.122478	10.183	2.36216e-24	5.44509e-23	4516.97	4407.55	4575.43	1808.66	1844.99	2030.72
ENSG00000235919	ASH1L-AS1	lncRNA	20.6337	1.89938	0.614199	3.09244	0.00198516	0.00585998	25.4716	38.9538	33.2649	11.2716	6.59933	8.24115
ENSG00000227773	ASH1L-IT1	lncRNA	8.84374	-0.154066	0.999264	-0.15418	0.877468	0.916735	10.6132	7.21366	7.5602	2.60114	4.71381	20.3605
ENSG00000129691	ASH2L	protein_coding	622.006	-0.383536	0.166129	-2.30866	0.0209624	0.0466814	552.947	478.987	586.671	778.607	691.045	643.779
ENSG00000237428	ASH2LP2	processed_pseudogene	0.884432	3.73613	3.59979	1.03787	0.299328	NA	5.30659	0	0	0	0	0
ENSG00000110881	ASIC1	protein_coding	18.9419	-0.537236	0.674832	-0.796103	0.425972	0.538173	25.4716	14.4273	6.04816	26.0114	16.9697	24.7234
ENSG00000108684	ASIC2	protein_coding	7.58566	4.96177	1.40297	3.53662	0.000405287	0.00138087	8.49055	14.4273	21.1686	0	0.942762	0.484773
ENSG00000213199	ASIC3	protein_coding	6.69596	1.21248	1.0493	1.15552	0.247879	0.351384	10.6132	8.65639	9.07224	1.73409	2.82829	7.2716
ENSG00000072182	ASIC4	protein_coding	7.64276	6.83019	1.53807	4.44076	8.96425e-06	4.08504e-05	22.2877	12.9846	10.5843	0	0	0
ENSG00000227432	ASIC4-AS1	lncRNA	0.240455	1.81065	4.08047	0.443736	0.657234	NA	0	1.44273	0	0	0	0
ENSG00000256394	ASIC5	protein_coding	0.480911	2.81741	4.0293	0.699231	0.484408	NA	0	2.88546	0	0	0	0
ENSG00000101440	ASIP	protein_coding	0.760396	-2.62555	3.48105	-0.754239	0.450705	NA	0	0	0	1.73409	2.82829	0
ENSG00000126522	ASL	protein_coding	527.704	2.43298	0.212462	11.4513	2.31554e-30	7.29532e-29	1082.54	797.831	789.285	214.16	144.243	138.16
ENSG00000244723	ASLP1	unprocessed_pseudogene	14.7668	-0.720318	0.765078	-0.941496	0.346451	0.457454	4.24527	10.0991	19.6565	19.075	12.2559	23.2691
ENSG00000070669	ASNS	protein_coding	56.8974	-0.792051	0.401401	-1.97322	0.048471	0.0947046	37.1461	57.7093	30.2408	87.5716	59.394	69.3226
ENSG00000138381	ASNSD1	protein_coding	183.81	-0.898638	0.244552	-3.67464	0.000238189	0.000849812	152.83	111.09	119.451	257.512	256.431	205.544
ENSG00000248498	ASNSP1	transcribed_unprocessed_pseudogene	1.26003	4.20569	3.16653	1.32817	0.184122	0.276292	0	0	7.5602	0	0	0
ENSG00000236554	ASNSP3	processed_pseudogene	0.157127	-0.158977	4.07428	-0.0390197	0.968875	NA	0	0	0	0	0.942762	0
ENSG00000108381	ASPA	protein_coding	1.76886	4.73366	2.79955	1.69087	0.0908624	0.157632	10.6132	0	0	0	0	0
ENSG00000204653	ASPDH	protein_coding	0.494393	-0.101611	4.0369	-0.0251706	0.979919	NA	0	0	1.51204	0	0	1.45432
ENSG00000166183	ASPG	protein_coding	0.492462	2.84736	4.02683	0.707096	0.479507	NA	0	1.44273	1.51204	0	0	0
ENSG00000198363	ASPH	protein_coding	2905.81	-1.95514	0.155039	-12.6106	1.84533e-36	7.61226e-35	1424.29	991.157	1155.2	4501.7	5064.52	4298
ENSG00000174939	ASPHD1	protein_coding	33.5417	-1.61837	0.507183	-3.1909	0.00141828	0.00432519	22.2877	11.5419	15.1204	43.3523	55.623	53.3251
ENSG00000128203	ASPHD2	protein_coding	58.9189	1.95095	0.405074	4.81626	1.46271e-06	7.46984e-06	119.929	59.152	101.307	22.5432	28.2829	22.2996
ENSG00000066279	ASPM	protein_coding	409.063	-0.802793	0.271573	-2.95608	0.00311572	0.00877087	302.476	262.577	329.625	272.252	669.361	618.086
ENSG00000106819	ASPN	protein_coding	0.882957	1.89792	3.34119	0.568038	0.570009	NA	0	4.3282	0	0	0	0.969547
ENSG00000244617	ASPRV1	protein_coding	7.6425	1.19182	1.01907	1.16951	0.242196	0.344549	21.2264	4.3282	6.04816	5.20227	5.65657	3.39341
ENSG00000169696	ASPSCR1	protein_coding	113.76	-0.553214	0.310545	-1.78143	0.0748419	0.135396	59.4338	118.304	99.7946	139.594	144.243	121.193
ENSG00000162174	ASRGL1	protein_coding	30.842	-1.43167	0.528859	-2.70708	0.00678769	0.0174293	14.8585	21.641	13.6084	59.8261	34.8822	40.2362
ENSG00000130707	ASS1	protein_coding	26.657	1.43947	0.665426	2.16323	0.0305233	0.0642919	47.7593	47.6102	21.1686	29.4795	4.71381	9.21069
ENSG00000225308	ASS1P11	processed_pseudogene	0.176886	1.81065	4.08047	0.443736	0.657234	NA	1.06132	0	0	0	0	0
ENSG00000223922	ASS1P2	processed_pseudogene	1.83465	-0.657721	2.29095	-0.287095	0.77404	0.839583	0	4.3282	0	0	3.77105	2.90864
ENSG00000213487	ASS1P4	processed_pseudogene	1.26003	4.20569	3.16653	1.32817	0.184122	0.276292	0	0	7.5602	0	0	0
ENSG00000236893	ASS1P7	processed_pseudogene	0.530659	3.00647	4.01449	0.748905	0.453915	NA	3.18395	0	0	0	0	0
ENSG00000217791	ASS1P9	processed_pseudogene	0.834683	3.63374	3.342	1.08729	0.276907	NA	2.12264	2.88546	0	0	0	0
ENSG00000034533	ASTE1	protein_coding	82.5273	-0.405555	0.330416	-1.22741	0.219669	0.318812	64.7404	92.3348	55.9455	105.78	88.6196	87.744
ENSG00000188886	ASTL	protein_coding	85.7047	4.76329	0.429162	11.099	1.26787e-28	3.59857e-27	211.202	150.044	134.572	6.93636	5.65657	5.81728
ENSG00000152092	ASTN1	protein_coding	1.439	-2.35394	2.56502	-0.917709	0.358771	0.470397	0	1.44273	0	0	2.82829	4.36296
ENSG00000148219	ASTN2	protein_coding	42.535	-1.02685	0.46402	-2.21295	0.0269012	0.057677	39.2688	28.8546	15.1204	66.7625	50.9092	54.2946
ENSG00000229105	ASTN2-AS1	lncRNA	1.13644	4.09179	2.99135	1.36787	0.171352	NA	5.30659	0	1.51204	0	0	0
ENSG00000171456	ASXL1	protein_coding	604.421	0.558767	0.1573	3.55225	0.000381955	0.00130839	729.126	760.32	671.346	464.736	479.866	521.131
ENSG00000143970	ASXL2	protein_coding	2158.41	0.528144	0.146502	3.60503	0.000312111	0.00108751	2576.88	2467.07	2603.73	1463.57	1986.4	1852.8
ENSG00000141431	ASXL3	protein_coding	5.38442	-0.530038	1.14099	-0.464544	0.642258	0.732898	4.24527	4.3282	4.53612	7.80341	8.48486	2.90864
ENSG00000267642	ASXL3-DT	lncRNA	0.504013	2.87685	4.02444	0.714845	0.474705	NA	0	0	3.02408	0	0	0
ENSG00000138138	ATAD1	protein_coding	806.096	-0.232986	0.166892	-1.39603	0.162706	0.250079	677.121	783.403	763.58	733.52	1007.81	871.138
ENSG00000156802	ATAD2	protein_coding	526.635	-0.54691	0.226904	-2.41032	0.0159386	0.036851	463.796	383.767	435.467	425.719	848.486	602.573
ENSG00000119778	ATAD2B	protein_coding	795.803	0.629525	0.158205	3.97918	6.91544e-05	0.000273712	999.762	882.952	1019.11	572.25	593.94	706.8
ENSG00000197785	ATAD3A	protein_coding	126.715	-0.81166	0.266488	-3.04576	0.00232092	0.00673135	94.4573	102.434	78.6261	169.941	163.098	151.734
ENSG00000160072	ATAD3B	protein_coding	177.799	0.211425	0.236959	0.892242	0.372263	0.484377	194.221	206.311	172.373	176.877	137.643	179.366
ENSG00000215915	ATAD3C	protein_coding	22.5793	-0.935326	0.630446	-1.48359	0.137916	0.218709	26.533	8.65639	10.5843	38.15	28.2829	23.2691
ENSG00000176208	ATAD5	protein_coding	245.672	-0.0368318	0.215604	-0.170831	0.864357	0.906865	268.514	233.723	225.294	208.091	262.088	276.321
ENSG00000137343	ATAT1	protein_coding	19.9105	1.12231	0.643886	1.74303	0.0813285	0.14457	41.3914	20.1982	19.6565	13.0057	16.9697	8.24115
ENSG00000167654	ATCAY	protein_coding	6.87647	5.68164	1.67428	3.39349	0.00069008	0.00224712	32.9009	1.44273	6.04816	0.867045	0	0
ENSG00000107669	ATE1	protein_coding	455.195	-0.479488	0.177494	-2.70142	0.00690432	0.0176931	371.461	346.256	423.371	476.008	577.913	536.159
ENSG00000226864	ATE1-AS1	transcribed_unitary_pseudogene	6.69743	1.46633	1.07635	1.36231	0.1731	0.263448	10.6132	8.65639	10.5843	2.60114	0.942762	6.78683
ENSG00000123268	ATF1	protein_coding	256.078	-0.247788	0.244857	-1.01197	0.311552	0.420733	239.858	243.822	217.734	378.899	239.462	216.694
ENSG00000219387	ATF1P1	processed_pseudogene	0.707546	3.41483	3.93433	0.867958	0.385417	NA	4.24527	0	0	0	0	0
ENSG00000115966	ATF2	protein_coding	914.207	0.552506	0.17609	3.13764	0.00170315	0.00510909	1179.12	1020.01	1061.45	580.92	891.853	751.883
ENSG00000162772	ATF3	protein_coding	4732.04	1.64298	0.14482	11.345	7.85521e-30	2.41494e-28	7729.58	7053.52	6719.5	2665.3	2285.26	1939.09
ENSG00000128272	ATF4	protein_coding	1983.64	2.11641	0.143023	14.7977	1.51662e-49	1.00898e-47	3485.37	3184.11	2999.89	846.236	706.129	680.137
ENSG00000213338	ATF4P1	processed_pseudogene	1.88885	3.79256	2.21358	1.71332	0.0866536	0.152144	2.12264	7.21366	1.51204	0	0	0.484773
ENSG00000228218	ATF4P3	processed_pseudogene	257.596	2.23173	0.288138	7.74534	9.53278e-15	1.17227e-13	391.626	502.071	378.01	117.918	107.475	48.4773
ENSG00000256167	ATF4P4	transcribed_processed_pseudogene	16.0048	1.95184	0.698737	2.79338	0.00521606	0.0138567	28.6556	24.5264	22.6806	7.80341	8.48486	3.87819
ENSG00000169136	ATF5	protein_coding	1207.47	2.95278	0.152774	19.3278	3.13693e-83	5.32657e-81	1853.06	2254.99	2308.88	291.327	258.317	278.26
ENSG00000118217	ATF6	protein_coding	1726.31	-0.0506374	0.14697	-0.344542	0.730439	0.805847	1884.9	1620.19	1581.59	1532.07	1926.06	1813.05
ENSG00000213676	ATF6B	protein_coding	372.414	-1.3249	0.224482	-5.902	3.59113e-09	2.56443e-08	200.589	190.441	246.462	691.035	480.809	425.146
ENSG00000226889	ATF6-DT	lncRNA	3.24852	5.58881	1.91776	2.91424	0.00356555	0.00988564	6.36791	10.0991	3.02408	0	0	0
ENSG00000170653	ATF7	protein_coding	693.983	0.754333	0.159353	4.73372	2.20443e-06	1.09606e-05	779.008	897.379	938.977	469.938	546.802	531.796
ENSG00000171681	ATF7IP	protein_coding	1612.99	0.692723	0.132319	5.23525	1.64759e-07	9.60472e-07	2095.04	1905.85	1977.75	1147.1	1284.98	1267.2
ENSG00000166669	ATF7IP2	protein_coding	445.853	2.38254	0.213626	11.1528	6.93549e-29	2.00354e-27	824.644	750.221	672.858	115.317	123.502	188.577
ENSG00000267281	ATF7-NPFF	protein_coding	300.199	0.530076	0.202978	2.6115	0.00901462	0.0223536	314.15	388.095	361.377	273.119	254.546	209.907
ENSG00000152348	ATG10	protein_coding	64.9546	-1.07748	0.475376	-2.26659	0.0234156	0.0513151	73.231	11.5419	39.313	93.6409	88.6196	83.381
ENSG00000123395	ATG101	protein_coding	104.333	-0.411833	0.311707	-1.32122	0.186428	0.279085	110.377	93.7776	63.5057	142.195	104.647	111.498
ENSG00000236447	ATG10-IT1	lncRNA	1.00803	3.88323	3.43884	1.12923	0.258802	NA	0	0	6.04816	0	0	0
ENSG00000145782	ATG12	protein_coding	753.709	0.585331	0.151359	3.86717	0.000110107	0.00042042	853.3	894.494	967.705	593.926	565.657	647.172
ENSG00000266501	ATG12P1	processed_pseudogene	10.3441	0.933284	0.833155	1.12018	0.262637	0.367893	8.49055	17.3128	15.1204	8.67045	4.71381	7.75637
ENSG00000175224	ATG13	protein_coding	567.196	-0.367162	0.165783	-2.21471	0.0267799	0.0574633	477.593	484.758	523.166	652.885	699.529	565.246
ENSG00000126775	ATG14	protein_coding	602.067	1.81635	0.192539	9.43369	3.95906e-21	7.51809e-20	1079.36	878.624	857.326	209.825	265.859	321.405
ENSG00000085978	ATG16L1	protein_coding	204.822	0.282264	0.254689	1.10827	0.267746	0.373652	210.141	227.952	235.878	251.443	151.785	151.734
ENSG00000168010	ATG16L2	protein_coding	371.736	0.0685775	0.194368	0.352823	0.724221	0.800796	382.075	366.454	394.642	372.829	295.085	419.329
ENSG00000110046	ATG2A	protein_coding	332.52	0.763527	0.184209	4.1449	3.39969e-05	0.000141885	443.631	425.606	385.57	235.836	262.088	242.387
ENSG00000066739	ATG2B	protein_coding	785.444	-0.295308	0.197321	-1.49658	0.134502	0.214097	578.418	807.93	731.827	642.48	961.617	990.392
ENSG00000144848	ATG3	protein_coding	1080.39	0.515651	0.159864	3.22556	0.00125726	0.00389061	1152.59	1334.53	1326.06	1017.91	901.281	749.944
ENSG00000224357	ATG3P1	processed_pseudogene	0.492462	2.84736	4.02683	0.707096	0.479507	NA	0	1.44273	1.51204	0	0	0
ENSG00000101844	ATG4A	protein_coding	177.939	-1.00877	0.239604	-4.21017	2.55183e-05	0.000108785	122.052	100.991	131.547	253.177	211.179	248.689
ENSG00000168397	ATG4B	protein_coding	349.014	-0.366898	0.191377	-1.91714	0.0552199	0.105706	314.15	341.927	258.559	400.575	363.906	414.966
ENSG00000125703	ATG4C	protein_coding	522.216	-1.47919	0.19226	-7.69369	1.42953e-14	1.72382e-13	219.693	266.905	343.233	709.243	791.92	802.3
ENSG00000130734	ATG4D	protein_coding	58.842	0.38188	0.398707	0.957797	0.338165	0.448929	44.5754	76.4648	78.6261	58.092	58.4512	36.8428
ENSG00000057663	ATG5	protein_coding	459.049	-0.344364	0.167782	-2.05245	0.040126	0.0808791	395.872	392.423	424.883	516.759	544.916	479.441
ENSG00000197548	ATG7	protein_coding	1234.21	-0.294178	0.137097	-2.14577	0.0318917	0.0666653	1063.44	1175.83	1088.67	1311.84	1318.92	1446.56
ENSG00000198925	ATG9A	protein_coding	722.212	1.18689	0.203762	5.82488	5.7153e-09	3.98474e-08	1341.51	843.998	822.55	444.794	492.122	388.303
ENSG00000181652	ATG9B	protein_coding	15.2793	1.91265	0.747216	2.5597	0.0104761	0.0254716	20.165	38.9538	13.6084	6.93636	3.77105	8.24115
ENSG00000138363	ATIC	protein_coding	413.151	-1.84925	0.187119	-9.88275	4.94548e-23	1.04438e-21	184.669	160.143	193.541	581.787	701.415	657.353
ENSG00000198513	ATL1	protein_coding	32.7396	-0.088123	0.478787	-0.184055	0.85397	0.898971	37.1461	23.0837	34.7769	31.2136	36.7677	33.4494
ENSG00000119787	ATL2	protein_coding	604.484	-0.152477	0.158651	-0.961082	0.336511	0.447262	527.475	633.359	557.943	637.278	622.223	648.627
ENSG00000184743	ATL3	protein_coding	1410.38	-1.13451	0.181334	-6.25644	3.93858e-10	3.11819e-09	759.904	1012.8	876.983	1488.72	2331.45	1992.42
ENSG00000149311	ATM	protein_coding	2909.62	-0.295578	0.16976	-1.74115	0.0816571	0.145021	2616.15	2416.58	2806.35	2366.17	3539.13	3713.36
ENSG00000166454	ATMIN	protein_coding	599.741	-0.694689	0.186517	-3.72454	0.000195672	0.000709296	421.343	481.872	471.756	581.787	878.654	763.033
ENSG00000111676	ATN1	protein_coding	810.467	0.0648375	0.14891	0.435413	0.663263	0.751027	857.545	822.357	804.405	792.479	858.856	727.16
ENSG00000172238	ATOH1	protein_coding	1.47866	4.47463	2.73046	1.63878	0.101258	0.1716	7.42923	1.44273	0	0	0	0
ENSG00000168874	ATOH8	protein_coding	14.3708	1.59112	0.766726	2.07521	0.037967	0.077264	15.9198	17.3128	31.7528	2.60114	9.42762	9.21069
ENSG00000177556	ATOX1	protein_coding	305.823	0.55261	0.237504	2.32674	0.0199791	0.0447684	263.207	441.476	387.082	305.2	214.007	223.965
ENSG00000253921	ATOX1-AS1	lncRNA	0.732917	3.42434	3.54726	0.965347	0.334371	NA	0	2.88546	1.51204	0	0	0
ENSG00000206190	ATP10A	protein_coding	749.352	1.85254	0.15782	11.7383	8.11437e-32	2.73659e-30	1069.81	1253.73	1199.05	343.35	291.313	338.857
ENSG00000259011	ATP10A-DT	lncRNA	0.428893	2.66847	4.04237	0.660125	0.509174	NA	1.06132	0	1.51204	0	0	0
ENSG00000118322	ATP10B	protein_coding	1.6671	4.64662	2.62577	1.76963	0.0767895	0.138226	8.49055	0	1.51204	0	0	0
ENSG00000145246	ATP10D	protein_coding	632.763	0.00388443	0.157613	0.0246454	0.980338	0.986553	596.461	669.428	636.569	587.857	621.28	684.985
ENSG00000068650	ATP11A	protein_coding	1919.63	-0.993581	0.128776	-7.7156	1.20413e-14	1.46849e-13	1206.72	1341.74	1303.38	2464.14	2655.76	2546.03
ENSG00000232684	ATP11A-AS1	lncRNA	0.492462	2.84736	4.02683	0.707096	0.479507	NA	0	1.44273	1.51204	0	0	0
ENSG00000197595	ATP11AUN	lncRNA	0.240455	1.81065	4.08047	0.443736	0.657234	NA	0	1.44273	0	0	0	0
ENSG00000058063	ATP11B	protein_coding	1095.48	0.690052	0.191047	3.61194	0.000303909	0.00106045	1306.48	1385.02	1366.88	579.186	1021.01	914.283
ENSG00000240063	ATP11B-DT	lncRNA	0.990599	2.80241	2.73918	1.02309	0.306267	NA	1.06132	2.88546	1.51204	0	0	0.484773
ENSG00000101974	ATP11C	protein_coding	1247.47	-0.581275	0.144459	-4.02379	5.72691e-05	0.000229939	1026.29	937.776	1034.24	1328.31	1624.38	1533.82
ENSG00000075673	ATP12A	protein_coding	3.67614	5.75327	2.03911	2.82146	0.00478049	0.0128197	0	12.9846	9.07224	0	0	0
ENSG00000105726	ATP13A1	protein_coding	1045.66	0.2573	0.142278	1.80844	0.0705381	0.129004	1091.04	1155.63	1168.81	915.6	1042.69	900.224
ENSG00000159363	ATP13A2	protein_coding	408.819	0.374434	0.190472	1.96582	0.049319	0.0961441	382.075	503.513	500.485	314.737	384.647	367.458
ENSG00000133657	ATP13A3	protein_coding	4543.85	-1.44048	0.170091	-8.46888	2.47766e-17	3.71471e-16	2467.57	2565.18	2307.37	4902.27	8155.83	6864.88
ENSG00000233058	ATP13A3-DT	lncRNA	19.9558	0.459716	0.696335	0.660195	0.509129	0.617458	38.2075	15.8701	15.1204	6.06932	21.6835	22.7843
ENSG00000127249	ATP13A4	protein_coding	1.70382	2.99126	2.41068	1.24084	0.214666	0.312648	6.36791	2.88546	0	0	0	0.969547
ENSG00000225473	ATP13A4-AS1	lncRNA	10.1455	7.23211	1.45182	4.98143	6.31173e-07	3.39048e-06	21.2264	24.5264	15.1204	0	0	0
ENSG00000163399	ATP1A1	protein_coding	2540.15	-1.6707	0.133102	-12.552	3.877e-36	1.57924e-34	1231.13	1242.19	1168.81	3549.68	4284.85	3764.27
ENSG00000203865	ATP1A1-AS1	lncRNA	331.27	-1.44705	0.238975	-6.05523	1.40216e-09	1.04548e-08	158.136	230.837	145.156	362.425	551.516	539.553
ENSG00000018625	ATP1A2	protein_coding	3.87796	1.833	1.82113	1.00652	0.314166	0.423362	18.0424	0	0	0	3.77105	1.45432
ENSG00000105409	ATP1A3	protein_coding	21.3536	8.30981	1.32798	6.25749	3.91219e-10	3.09982e-09	58.3725	27.4119	42.3371	0	0	0
ENSG00000132681	ATP1A4	protein_coding	2.26893	2.48736	2.35685	1.05538	0.291254	0.399453	11.6745	0	0	0	0	1.93909
ENSG00000143153	ATP1B1	protein_coding	3388.85	-1.49571	0.128493	-11.6404	2.5682e-31	8.44672e-30	1719.34	1947.69	1655.68	5011.52	5240.81	4758.05
ENSG00000249212	ATP1B1P1	unprocessed_pseudogene	13.3209	-0.0156331	0.839672	-0.018618	0.985146	0.990334	3.18395	23.0837	13.6084	8.67045	21.6835	9.69547
ENSG00000129244	ATP1B2	protein_coding	595.392	9.494	0.587271	16.1663	8.71721e-59	7.95609e-57	1599.41	1061.85	905.712	3.46818	0.942762	0.969547
ENSG00000069849	ATP1B3	protein_coding	1045.8	-0.852896	0.166561	-5.12061	3.04556e-07	1.71352e-06	748.229	807.93	678.906	1172.25	1619.67	1247.81
ENSG00000271707	ATP1B3P1	processed_pseudogene	7.30593	-2.43662	1.11905	-2.17739	0.0294513	0.0623488	1.06132	2.88546	3.02408	12.1386	16.9697	7.75637
ENSG00000101892	ATP1B4	protein_coding	0.665604	1.37692	3.72933	0.369214	0.711969	NA	0	0	3.02408	0	0	0.969547
ENSG00000166896	ATP23	protein_coding	25.4911	1.29239	0.594523	2.17382	0.0297188	0.0628323	54.1272	27.4119	27.2167	7.80341	16.027	20.3605
ENSG00000196296	ATP2A1	protein_coding	6.62203	0.657515	1.02328	0.64256	0.52051	0.627943	9.55186	8.65639	6.04816	2.60114	7.5421	5.33251
ENSG00000174437	ATP2A2	protein_coding	3099.4	-0.47184	0.153837	-3.06713	0.00216125	0.00631973	2671.34	2520.45	2599.2	2844.78	4156.64	3804.02
ENSG00000074370	ATP2A3	protein_coding	39.0002	-1.90701	0.602687	-3.16418	0.00155521	0.00470494	10.6132	2.88546	36.289	60.6932	71.6499	51.8707
ENSG00000070961	ATP2B1	protein_coding	1384.7	-0.963334	0.140901	-6.83697	8.08872e-12	7.62554e-11	845.871	1024.34	948.049	1731.49	1911.92	1846.5
ENSG00000271614	ATP2B1-AS1	lncRNA	15.3919	2.04569	0.812391	2.51811	0.0117985	0.0282935	36.0848	14.4273	24.1926	0.867045	6.59933	10.1802
ENSG00000165025	ATP2B2	protein_coding	1917.12	-2.86721	0.144359	-19.8616	8.74333e-88	1.65817e-85	447.876	471.773	467.22	3808.93	3240.27	3066.68
ENSG00000236999	ATP2B2-IT1	lncRNA	0.722538	-2.55996	3.93006	-0.651378	0.514802	NA	0	0	0	4.33523	0	0
ENSG00000224771	ATP2B2-IT2	lncRNA	0.242387	-1.06338	4.03691	-0.263416	0.79223	NA	0	0	0	0	0	1.45432
ENSG00000067842	ATP2B3	protein_coding	29.7117	3.38875	0.694922	4.87644	1.08018e-06	5.61246e-06	73.231	28.8546	60.4816	0	10.3704	5.33251
ENSG00000058668	ATP2B4	protein_coding	1639.3	-2.26203	0.179318	-12.6146	1.7534e-36	7.25353e-35	627.239	493.414	574.575	2110.39	3341.15	2689.04
ENSG00000017260	ATP2C1	protein_coding	1472.63	0.0370802	0.131434	0.282121	0.777851	0.842269	1423.23	1464.37	1587.64	1495.65	1438.65	1426.2
ENSG00000064270	ATP2C2	protein_coding	1.10979	4.03481	2.99968	1.34508	0.1786	NA	2.12264	0	4.53612	0	0	0
ENSG00000261286	ATP2C2-AS1	lncRNA	8.42933	1.52231	0.969431	1.57031	0.116343	0.191219	10.6132	4.3282	22.6806	4.33523	3.77105	4.84773
ENSG00000105675	ATP4A	protein_coding	25.9546	8.58927	1.29514	6.63193	3.31317e-11	2.93849e-10	62.6178	44.7247	48.3853	0	0	0
ENSG00000186009	ATP4B	protein_coding	0.252007	1.81065	4.08047	0.443736	0.657234	NA	0	0	1.51204	0	0	0
ENSG00000152234	ATP5F1A	protein_coding	1748.78	-1.61021	0.134225	-11.9963	3.71585e-33	1.32509e-31	803.418	895.937	890.591	2654.89	2775.49	2472.34
ENSG00000277297	ATP5F1AP10	processed_pseudogene	0.176886	1.81065	4.08047	0.443736	0.657234	NA	1.06132	0	0	0	0	0
ENSG00000227682	ATP5F1AP2	transcribed_processed_pseudogene	0.314254	-1.3309	4.01533	-0.331456	0.7403	NA	0	0	0	0	1.88552	0
ENSG00000263232	ATP5F1AP3	processed_pseudogene	4.99889	-0.97925	1.2934	-0.757116	0.44898	0.560597	0	5.77093	4.53612	8.67045	4.71381	6.30205
ENSG00000234720	ATP5F1AP8	processed_pseudogene	0.144508	-0.158977	4.07428	-0.0390197	0.968875	NA	0	0	0	0.867045	0	0
ENSG00000110955	ATP5F1B	protein_coding	1969.99	-1.14649	0.135587	-8.4557	2.77427e-17	4.14664e-16	1204.6	1250.85	1221.73	2932.35	2796.23	2414.17
ENSG00000165629	ATP5F1C	protein_coding	1221.93	-0.968996	0.153697	-6.30461	2.88923e-10	2.32781e-09	861.79	845.441	769.628	1766.17	1721.48	1367.06
ENSG00000224004	ATP5F1CP1	processed_pseudogene	5.0372	0.0379221	1.15943	0.0327075	0.973908	0.982753	6.36791	4.3282	4.53612	2.60114	7.5421	4.84773
ENSG00000099624	ATP5F1D	protein_coding	168.71	-0.888532	0.237901	-3.73488	0.000187804	0.000683488	127.358	122.632	104.331	234.969	213.064	209.907
ENSG00000124172	ATP5F1E	protein_coding	638.306	-1.23733	0.214349	-5.7725	7.8103e-09	5.35338e-08	429.834	376.553	332.649	1216.46	711.785	762.548
ENSG00000130770	ATP5IF1	protein_coding	112.355	-1.165	0.30425	-3.8291	0.000128613	0.000484056	60.4951	79.3503	68.0418	188.149	159.327	118.769
ENSG00000159199	ATP5MC1	protein_coding	45.0891	-2.25653	0.479054	-4.71038	2.47251e-06	1.22207e-05	22.2877	8.65639	15.1204	91.0397	64.1078	69.3226
ENSG00000283016	ATP5MC1P2	processed_pseudogene	3.71783	-1.3616	1.44266	-0.943809	0.345267	0.456331	3.18395	1.44273	1.51204	10.4045	1.88552	3.87819
ENSG00000232734	ATP5MC1P7	processed_pseudogene	0.176886	1.81065	4.08047	0.443736	0.657234	NA	1.06132	0	0	0	0	0
ENSG00000135390	ATP5MC2	protein_coding	328.53	-0.511475	0.210616	-2.42847	0.0151627	0.035261	338.561	240.936	231.342	425.719	351.65	382.971
ENSG00000230482	ATP5MC2P3	processed_pseudogene	0.161591	-0.6425	4.05905	-0.158288	0.87423	NA	0	0	0	0	0	0.969547
ENSG00000228847	ATP5MC2P4	processed_pseudogene	5.57202	-0.634279	1.09418	-0.579686	0.562126	0.664863	4.24527	4.3282	4.53612	6.93636	6.59933	6.78683
ENSG00000154518	ATP5MC3	protein_coding	270.591	-1.83057	0.216795	-8.44376	3.07296e-17	4.58605e-16	122.052	109.648	123.987	405.777	489.294	372.791
ENSG00000169020	ATP5ME	protein_coding	138.05	-1.56172	0.407135	-3.83587	0.000125121	0.000472375	74.2923	59.152	75.602	377.165	147.071	95.0156
ENSG00000241468	ATP5MF	protein_coding	133.188	-1.10519	0.380895	-2.90155	0.00371327	0.0102514	102.948	98.1058	51.4093	300.865	135.758	110.044
ENSG00000228834	ATP5MFP2	processed_pseudogene	1.09444	0.875456	2.78465	0.314387	0.753227	NA	4.24527	0	0	0.867045	0	1.45432
ENSG00000256826	ATP5MFP4	processed_pseudogene	22.5706	2.98606	0.679923	4.39177	1.12434e-05	5.05474e-05	43.5141	24.5264	52.9214	4.33523	1.88552	8.24115
ENSG00000256103	ATP5MFP5	processed_pseudogene	0.240455	1.81065	4.08047	0.443736	0.657234	NA	0	1.44273	0	0	0	0
ENSG00000261102	ATP5MFP6	processed_pseudogene	0.353773	2.44538	4.06304	0.60186	0.547268	NA	2.12264	0	0	0	0	0
ENSG00000248919	ATP5MF-PTCD1	protein_coding	174.744	-0.93487	0.294198	-3.17769	0.00148454	0.00450888	139.033	108.205	111.891	332.945	167.812	188.577
ENSG00000167283	ATP5MG	protein_coding	275.158	-0.917752	0.2348	-3.90866	9.28113e-05	0.000359359	199.528	171.685	199.589	473.407	296.97	309.77
ENSG00000249222	ATP5MGL	protein_coding	16.2077	0.0602228	0.716502	0.0840511	0.933016	0.95442	16.9811	15.8701	16.6324	28.6125	8.48486	10.665
ENSG00000256280	ATP5MGP1	processed_pseudogene	0.795165	0.645135	3.48974	0.184866	0.853334	NA	0	2.88546	0	0	1.88552	0
ENSG00000232362	ATP5MGP2	processed_pseudogene	28.3658	-2.27773	0.642502	-3.54509	0.000392476	0.00134145	13.7971	7.21366	7.5602	82.3693	30.1684	29.0864
ENSG00000249256	ATP5MGP3	processed_pseudogene	2.8462	-1.59543	1.7781	-0.897263	0.369579	0.481656	0	4.3282	0	6.06932	3.77105	2.90864
ENSG00000225176	ATP5MGP4	processed_pseudogene	2.03304	0.55702	1.76554	0.315495	0.752386	0.823651	4.24527	1.44273	1.51204	2.60114	0.942762	1.45432
ENSG00000267376	ATP5MGP6	processed_pseudogene	0.289015	-1.22406	4.02349	-0.304227	0.760955	NA	0	0	0	1.73409	0	0
ENSG00000156411	ATP5MJ	protein_coding	134.479	-1.23843	0.292018	-4.24094	2.22587e-05	9.56996e-05	99.7639	60.5947	78.6261	233.235	164.983	169.671
ENSG00000173915	ATP5MK	protein_coding	156.888	-1.34883	0.249764	-5.40042	6.64851e-08	4.08621e-07	100.825	83.6785	80.1381	212.426	227.206	237.054
ENSG00000231549	ATP5MKP1	processed_pseudogene	0.867045	-2.82326	3.66307	-0.770737	0.440863	NA	0	0	0	5.20227	0	0
ENSG00000116459	ATP5PB	protein_coding	745.621	-2.00623	0.179894	-11.1523	6.97952e-29	2.01427e-27	366.155	233.723	288.8	1168.78	1222.76	1193.51
ENSG00000224451	ATP5PBP1	processed_pseudogene	8.54577	1.391	1.04126	1.33588	0.181589	0.274025	9.55186	17.3128	10.5843	6.06932	0	7.75637
ENSG00000214003	ATP5PBP3	processed_pseudogene	1.42537	4.38547	2.5672	1.70827	0.0875861	0.153479	1.06132	1.44273	6.04816	0	0	0
ENSG00000254944	ATP5PBP5	processed_pseudogene	0.419273	-0.101611	4.0369	-0.0251706	0.979919	NA	1.06132	0	0	0	0	1.45432
ENSG00000261424	ATP5PBP7	processed_pseudogene	10.1149	3.16425	0.983201	3.21832	0.00128944	0.00397754	16.9811	8.65639	28.7288	3.46818	1.88552	0.969547
ENSG00000167863	ATP5PD	protein_coding	376.948	-1.91982	0.267167	-7.18584	6.67953e-13	6.9747e-12	127.358	154.372	192.029	878.317	454.411	455.202
ENSG00000261679	ATP5PDP1	processed_pseudogene	0.176886	1.81065	4.08047	0.443736	0.657234	NA	1.06132	0	0	0	0	0
ENSG00000229184	ATP5PDP2	processed_pseudogene	0.715232	-0.968392	3.05645	-0.316836	0.751368	NA	0	0	1.51204	0.867045	0.942762	0.969547
ENSG00000154723	ATP5PF	protein_coding	93.0085	-0.996415	0.330573	-3.0142	0.00257658	0.00739123	73.231	53.3811	58.9695	163.004	100.876	108.589
ENSG00000237701	ATP5PFP1	processed_pseudogene	0.531402	-2.13587	3.96946	-0.538077	0.590524	NA	0	0	0	1.73409	0	1.45432
ENSG00000241837	ATP5PO	protein_coding	328.201	-1.49866	0.190052	-7.88554	3.13181e-15	4.0012e-14	167.688	173.128	173.885	518.493	480.809	455.202
ENSG00000071553	ATP6AP1	protein_coding	868.827	-1.11782	0.166488	-6.7141	1.89225e-11	1.72165e-10	436.202	601.619	609.352	1190.45	1196.37	1178.97
ENSG00000205464	ATP6AP1L	transcribed_unitary_pseudogene	25.1527	0.110847	0.582625	0.190254	0.84911	0.895339	26.533	18.7555	33.2649	12.1386	30.1684	30.0559
ENSG00000182220	ATP6AP2	protein_coding	1628.39	-2.79619	0.151528	-18.4533	4.90648e-76	7.16493e-74	394.81	390.98	444.54	2571.66	3248.76	2719.58
ENSG00000033627	ATP6V0A1	protein_coding	1718.03	-0.653976	0.134019	-4.87974	1.06225e-06	5.52324e-06	1331.95	1335.97	1338.16	1890.16	2200.41	2211.54
ENSG00000185344	ATP6V0A2	protein_coding	679.542	-0.116524	0.166682	-0.699078	0.484504	0.59435	615.565	750.221	591.208	632.076	753.267	734.916
ENSG00000105929	ATP6V0A4	protein_coding	0.530659	3.00647	4.01449	0.748905	0.453915	NA	3.18395	0	0	0	0	0
ENSG00000117410	ATP6V0B	protein_coding	377.399	-0.7343	0.182329	-4.02733	5.64135e-05	0.00022685	253.655	279.89	317.528	482.077	477.98	453.263
ENSG00000185883	ATP6V0C	protein_coding	1479.8	-0.267846	0.157656	-1.69892	0.0893334	0.155831	1487.97	1211.89	1326.06	1888.42	1566.87	1397.6
ENSG00000230201	ATP6V0CP1	processed_pseudogene	0.144508	-0.158977	4.07428	-0.0390197	0.968875	NA	0	0	0	0.867045	0	0
ENSG00000284138	ATP6V0CP4	processed_pseudogene	0.973373	3.83486	3.18176	1.20526	0.228102	NA	0	4.3282	1.51204	0	0	0
ENSG00000159720	ATP6V0D1	protein_coding	743.773	-0.405863	0.151337	-2.68186	0.00732146	0.018615	601.767	626.146	692.514	895.658	809.833	836.719
ENSG00000270049	ATP6V0D1-DT	lncRNA	15.5887	-0.508515	0.696146	-0.730472	0.465102	0.576242	14.8585	12.9846	10.5843	26.8784	13.1987	15.028
ENSG00000147614	ATP6V0D2	protein_coding	106.555	-1.84902	0.388604	-4.75811	1.95413e-06	9.78942e-06	22.2877	60.5947	57.4575	105.78	219.664	173.549
ENSG00000113732	ATP6V0E1	protein_coding	686.784	-0.173246	0.162167	-1.06832	0.285378	0.393167	664.385	698.282	573.063	674.561	807.004	703.406
ENSG00000223513	ATP6V0E1P2	processed_pseudogene	0.161591	-0.6425	4.05905	-0.158288	0.87423	NA	0	0	0	0	0	0.969547
ENSG00000171130	ATP6V0E2	protein_coding	56.9496	-2.72806	0.449156	-6.07375	1.24958e-09	9.36258e-09	7.42923	17.3128	21.1686	108.381	92.3907	95.0156
ENSG00000204934	ATP6V0E2-AS1	lncRNA	13.5193	-0.107655	0.733754	-0.146719	0.883354	0.920908	12.7358	15.8701	10.5843	16.4739	8.48486	16.9671
ENSG00000114573	ATP6V1A	protein_coding	1611.79	-0.934859	0.168847	-5.53672	3.08189e-08	1.96699e-07	1016.74	1213.34	1091.69	1710.68	2594.48	2043.8
ENSG00000116039	ATP6V1B1	protein_coding	2.88409	1.54731	1.77857	0.869974	0.384315	0.496716	5.30659	0	7.5602	3.46818	0	0.969547
ENSG00000239322	ATP6V1B1-AS1	lncRNA	5.13169	6.24399	1.69415	3.68561	0.000228159	0.000817622	7.42923	17.3128	6.04816	0	0	0
ENSG00000147416	ATP6V1B2	protein_coding	3971.48	-0.416794	0.132484	-3.14599	0.00165527	0.00497722	3185.02	3534.69	3486.76	4014.42	4973.07	4634.92
ENSG00000155097	ATP6V1C1	protein_coding	1738.71	-0.399258	0.165408	-2.41377	0.0157884	0.0365443	1230.07	1699.54	1571.01	1699.41	2281.48	1950.73
ENSG00000143882	ATP6V1C2	protein_coding	31.262	0.326045	0.49553	0.657973	0.510556	0.618649	32.9009	30.2974	40.8251	26.8784	35.825	20.8453
ENSG00000100554	ATP6V1D	protein_coding	1069.28	-0.68877	0.164595	-4.18463	2.85635e-05	0.000120885	824.644	845.441	784.749	1572.82	1295.36	1092.68
ENSG00000131100	ATP6V1E1	protein_coding	1308.43	-0.404077	0.144248	-2.80126	0.00509031	0.0135608	1070.87	1162.84	1144.61	1534.67	1626.26	1311.31
ENSG00000225099	ATP6V1E1P1	processed_pseudogene	1.023	1.29803	2.93324	0.442526	0.658109	NA	0	4.3282	0	0.867045	0.942762	0
ENSG00000256293	ATP6V1E1P3	processed_pseudogene	35.0607	-0.389672	0.599062	-0.65047	0.515389	0.623264	38.2075	11.5419	40.8251	70.2307	30.1684	19.3909
ENSG00000250565	ATP6V1E2	protein_coding	33.361	-0.107355	0.531103	-0.202136	0.839811	0.888807	39.2688	43.282	13.6084	25.1443	39.596	39.2666
ENSG00000128524	ATP6V1F	protein_coding	1700.19	-1.85252	0.477375	-3.88063	0.000104185	0.000399847	645.282	776.19	790.797	4370.77	2057.11	1560.97
ENSG00000272899	ATP6V1FNB	protein_coding	28.7829	1.8845	0.52672	3.57781	0.000346488	0.00119532	50.9433	36.0683	48.3853	13.0057	15.0842	9.21069
ENSG00000136888	ATP6V1G1	protein_coding	339.336	-0.69031	0.218648	-3.15718	0.00159305	0.00480995	227.122	245.264	306.944	520.227	389.361	347.098
ENSG00000224662	ATP6V1G1P3	processed_pseudogene	1.03467	3.94365	3.07297	1.28333	0.199375	NA	3.18395	0	3.02408	0	0	0
ENSG00000233343	ATP6V1G1P4	processed_pseudogene	2.43	4.10497	2.20368	1.86278	0.0624937	0.116758	10.6132	0	3.02408	0	0.942762	0
ENSG00000270904	ATP6V1G1P5	processed_pseudogene	0.607733	-2.31731	3.44893	-0.671893	0.501652	NA	0	0	0	1.73409	0.942762	0.969547
ENSG00000213760	ATP6V1G2	protein_coding	9.93568	0.558898	0.926425	0.603285	0.546319	0.651177	19.1037	12.9846	3.02408	12.1386	8.48486	3.87819
ENSG00000254870	ATP6V1G2-DDX39B	protein_coding	789.904	0.360017	0.148188	2.42945	0.0151216	0.0351794	888.323	854.097	920.832	749.994	671.247	654.929
ENSG00000151418	ATP6V1G3	protein_coding	1.76886	4.73366	2.79955	1.69087	0.0908624	0.157632	10.6132	0	0	0	0	0
ENSG00000047249	ATP6V1H	protein_coding	1086.03	-0.609494	0.155608	-3.91687	8.97063e-05	0.000348353	832.074	869.967	876.983	1243.34	1537.64	1156.18
ENSG00000165240	ATP7A	protein_coding	620.133	-1.24077	0.191063	-6.49402	8.35741e-11	7.11208e-10	345.99	428.491	332.649	683.232	970.102	960.336
ENSG00000123191	ATP7B	protein_coding	31.48	-0.593606	0.513946	-1.15499	0.248092	0.351635	13.7971	30.2974	31.7528	34.6818	40.5388	37.8123
ENSG00000124406	ATP8A1	protein_coding	262.708	-0.898362	0.225498	-3.9839	6.77938e-05	0.000268837	176.179	183.227	192.029	263.582	353.536	407.694
ENSG00000132932	ATP8A2	protein_coding	1.11547	3.00488	2.80094	1.07281	0.283355	NA	3.18395	0	3.02408	0	0	0.484773
ENSG00000229800	ATP8A2P2	processed_pseudogene	0.176886	1.81065	4.08047	0.443736	0.657234	NA	1.06132	0	0	0	0	0
ENSG00000233963	ATP8A2P3	unprocessed_pseudogene	8.41113	4.594	1.24177	3.69954	0.000215987	0.000776481	15.9198	11.5419	21.1686	0.867045	0	0.969547
ENSG00000081923	ATP8B1	protein_coding	21.3641	1.24594	0.70501	1.76727	0.0771828	0.138694	46.698	11.5419	31.7528	4.33523	19.798	14.0584
ENSG00000143515	ATP8B2	protein_coding	206.693	1.88725	0.289084	6.52839	6.64817e-11	5.71583e-10	262.146	442.919	270.655	63.2943	120.674	80.4724
ENSG00000130270	ATP8B3	protein_coding	12.2721	0.25917	0.816757	0.317315	0.751004	0.822675	23.349	4.3282	12.0963	9.5375	14.1414	10.1802
ENSG00000104043	ATP8B4	protein_coding	2053.65	-0.87957	0.147646	-5.9573	2.56435e-09	1.86397e-08	1452.94	1423.98	1463.65	2315.01	2532.26	3134.06
ENSG00000179766	ATP8B5P	transcribed_unprocessed_pseudogene	9.77103	2.78892	1.01955	2.73543	0.00622985	0.0161474	15.9198	24.5264	10.5843	0	5.65657	1.93909
ENSG00000054793	ATP9A	protein_coding	282.641	-2.7645	0.295522	-9.35462	8.3899e-21	1.56973e-19	104.009	43.282	68.0418	347.685	634.479	498.347
ENSG00000166377	ATP9B	protein_coding	668.633	-0.0528811	0.16053	-0.329415	0.741842	0.814949	684.55	621.817	663.785	676.295	606.196	759.155
ENSG00000123472	ATPAF1	protein_coding	501.153	-0.702326	0.204682	-3.43131	0.000600679	0.0019765	430.895	315.958	396.154	782.942	548.688	532.281
ENSG00000171953	ATPAF2	protein_coding	205.183	-1.58127	0.264431	-5.97991	2.23257e-09	1.63338e-08	101.887	83.6785	122.475	384.968	307.34	230.752
ENSG00000150756	ATPSCKMT	protein_coding	129.413	-0.764714	0.289121	-2.64496	0.00817004	0.0204714	127.358	90.8921	68.0418	156.068	166.869	167.247
ENSG00000175054	ATR	protein_coding	979.416	0.117691	0.168755	0.69741	0.485546	0.59531	908.488	1061.85	1090.18	763	973.873	1079.11
ENSG00000138085	ATRAID	protein_coding	270.867	-2.33315	0.259293	-8.99813	2.29587e-19	3.92354e-18	105.071	73.5793	89.2103	607.799	372.391	377.154
ENSG00000164053	ATRIP	protein_coding	356.593	1.53855	0.18083	8.50825	1.76581e-17	2.6749e-16	541.272	491.972	557.943	189.016	182.896	176.458
ENSG00000088812	ATRN	protein_coding	1142.13	-1.02349	0.15048	-6.80155	1.03502e-11	9.66084e-11	730.187	761.762	768.116	1321.38	1703.57	1567.76
ENSG00000107518	ATRNL1	protein_coding	7.85536	0.567533	0.963021	0.589326	0.555643	0.659304	6.36791	15.8701	6.04816	7.80341	3.77105	7.2716
ENSG00000085224	ATRX	protein_coding	2065.43	-0.516004	0.132685	-3.88894	0.000100684	0.000387553	1615.33	1649.04	1837.13	2243.91	2502.09	2545.06
ENSG00000124788	ATXN1	protein_coding	1059.58	-0.526441	0.154408	-3.40941	0.000651029	0.00213017	861.79	829.571	914.784	1058.66	1322.7	1369.97
ENSG00000130638	ATXN10	protein_coding	362.693	-1.21583	0.210727	-5.76968	7.94223e-09	5.4387e-08	159.198	236.608	261.583	495.95	513.805	509.012
ENSG00000229931	ATXN1-AS1	lncRNA	3.89813	0.481108	1.33425	0.360582	0.718412	0.795825	3.18395	1.44273	9.07224	3.46818	2.82829	3.39341
ENSG00000224470	ATXN1L	protein_coding	596.84	0.0174515	0.173983	0.100306	0.920102	0.945549	518.985	655	629.008	511.557	639.193	627.297
ENSG00000204842	ATXN2	protein_coding	936.993	0.386126	0.152736	2.52806	0.0114694	0.0275996	1117.57	924.791	1143.1	761.266	807.004	868.229
ENSG00000258099	ATXN2-AS	lncRNA	8.82721	4.27223	1.16605	3.66383	0.000248468	0.00088271	21.2264	18.7555	10.5843	0	0.942762	1.45432
ENSG00000168488	ATXN2L	protein_coding	905.34	0.603727	0.149823	4.02959	5.58738e-05	0.000224897	1056.01	1028.67	1191.49	787.277	679.731	688.863
ENSG00000066427	ATXN3	protein_coding	473.394	0.0857407	0.161384	0.531284	0.595222	0.693834	489.268	491.972	480.829	466.47	461.953	449.87
ENSG00000163635	ATXN7	protein_coding	873.895	1.71084	0.190561	8.97791	2.75969e-19	4.68329e-18	1279.95	1347.51	1391.08	286.992	450.64	487.197
ENSG00000146776	ATXN7L1	protein_coding	941.114	2.55609	0.159334	16.0424	6.46217e-58	5.70194e-56	1442.33	1526.41	1858.3	283.524	257.374	278.745
ENSG00000162650	ATXN7L2	protein_coding	51.7185	1.18124	0.404341	2.92141	0.00348456	0.00968132	90.2121	56.2665	68.0418	33.8148	36.7677	25.2082
ENSG00000087152	ATXN7L3	protein_coding	483.712	0.210056	0.17453	1.20355	0.228764	0.329224	448.938	572.765	535.262	471.673	458.182	415.451
ENSG00000267394	ATXN7L3-AS1	lncRNA	4.07949	0.68704	1.30501	0.526465	0.598565	0.696482	6.36791	7.21366	1.51204	1.73409	3.77105	3.87819
ENSG00000253719	ATXN7L3B	protein_coding	571.589	0.0265521	0.172086	0.154296	0.877376	0.916672	680.305	510.727	538.286	549.707	558.115	592.393
ENSG00000215168	ATXN7L3P1	processed_pseudogene	0.301635	-1.27822	4.01928	-0.318021	0.750469	NA	0	0	0	0.867045	0.942762	0
ENSG00000148090	AUH	protein_coding	84.285	-1.05405	0.332514	-3.16994	0.00152469	0.00461834	46.698	54.8238	63.5057	135.259	89.5624	115.861
ENSG00000127423	AUNIP	protein_coding	24.4519	0.656704	0.591848	1.10958	0.267179	0.373039	39.2688	24.5264	25.7047	9.5375	28.2829	19.3909
ENSG00000115307	AUP1	protein_coding	659.408	-1.01495	0.214093	-4.7407	2.12976e-06	1.0611e-05	355.542	458.789	495.949	1141.03	856.028	649.112
ENSG00000087586	AURKA	protein_coding	295.965	-0.652857	0.208423	-3.13236	0.00173408	0.00519069	252.594	226.509	210.174	306.934	424.243	355.339
ENSG00000175756	AURKAIP1	protein_coding	116.969	-1.81097	0.346778	-5.22229	1.76721e-07	1.02529e-06	56.2499	49.0529	49.8973	274.853	126.33	145.432
ENSG00000213033	AURKAP1	transcribed_processed_pseudogene	28.173	0.877638	0.55473	1.5821	0.113627	0.187937	27.5943	40.3965	42.3371	17.3409	11.3131	30.0559
ENSG00000178999	AURKB	protein_coding	45.6463	-0.37122	0.432776	-0.857763	0.391023	0.503404	49.882	31.7401	37.801	39.017	49.0236	66.4139
ENSG00000105146	AURKC	protein_coding	14.875	2.09124	0.734849	2.84581	0.00442988	0.0119829	29.7169	20.1982	22.6806	6.06932	2.82829	7.75637
ENSG00000158321	AUTS2	protein_coding	18.2586	0.862003	0.645149	1.33613	0.181507	0.273941	23.349	25.9692	21.1686	19.942	9.42762	9.69547
ENSG00000169857	AVEN	protein_coding	69.2228	1.39063	0.351552	3.95568	7.63186e-05	0.000299753	116.745	83.6785	99.7946	32.0807	46.1953	36.8428
ENSG00000135407	AVIL	protein_coding	105.969	1.906	0.323012	5.90072	3.6192e-09	2.58252e-08	216.509	151.487	134.572	45.9534	32.9967	54.2946
ENSG00000105778	AVL9	protein_coding	803.312	-0.197605	0.170225	-1.16084	0.245706	0.348811	666.508	852.655	727.291	721.382	948.419	903.618
ENSG00000119986	AVPI1	protein_coding	50.8246	0.522139	0.400428	1.30395	0.19225	0.286058	61.5565	56.2665	61.9936	53.7568	30.1684	41.2057
ENSG00000166148	AVPR1A	protein_coding	6.36763	6.56774	1.60297	4.09724	4.18112e-05	0.000171773	19.1037	11.5419	7.5602	0	0	0
ENSG00000198049	AVPR1B	protein_coding	0.594228	3.15142	3.84248	0.820153	0.412129	NA	2.12264	1.44273	0	0	0	0
ENSG00000126895	AVPR2	protein_coding	5.41596	5.30011	1.65675	3.1991	0.00137857	0.00421686	5.30659	20.1982	6.04816	0	0.942762	0
ENSG00000147160	AWAT2	protein_coding	1.81734	4.75933	2.50349	1.90108	0.0572921	0.108867	6.36791	0	4.53612	0	0	0
ENSG00000162779	AXDND1	protein_coding	12.5184	4.25416	1.02237	4.1611	3.1672e-05	0.000133021	36.0848	11.5419	24.1926	0.867045	0	2.42387
ENSG00000103126	AXIN1	protein_coding	161.063	-0.405637	0.269363	-1.50591	0.13209	0.211781	105.071	160.143	151.204	225.432	163.098	161.43
ENSG00000168646	AXIN2	protein_coding	125.078	4.06879	0.355957	11.4306	2.94134e-30	9.20738e-29	292.924	230.837	182.957	19.942	15.0842	8.72592
ENSG00000167601	AXL	protein_coding	1745.54	0.685167	0.177829	3.85295	0.000116701	0.000443336	1654.6	2432.45	2370.88	1597.1	1222.76	1195.45
ENSG00000160862	AZGP1	protein_coding	0.176886	1.81065	4.08047	0.443736	0.657234	NA	1.06132	0	0	0	0	0
ENSG00000163512	AZI2	protein_coding	728.87	1.3907	0.15638	8.89305	5.94555e-19	9.82716e-18	965.8	1092.15	1106.81	409.245	432.728	366.489
ENSG00000155096	AZIN1	protein_coding	1864.45	0.341839	0.15981	2.13903	0.0324332	0.0676409	1704.48	2406.48	2142.56	1550.28	1854.41	1528.49
ENSG00000142920	AZIN2	protein_coding	150.118	5.82938	0.410096	14.2147	7.42983e-46	4.46493e-44	348.112	282.775	255.535	6.06932	0.942762	7.2716
ENSG00000172232	AZU1	protein_coding	5.1538	6.2676	1.70741	3.67083	0.000241767	0.000860998	19.1037	5.77093	6.04816	0	0	0
ENSG00000166710	B2M	protein_coding	7945.93	-0.38515	0.152219	-2.53024	0.0113984	0.0274514	6066.5	7252.61	7356.07	10873.6	8298.19	7828.6
ENSG00000169255	B3GALNT1	protein_coding	120.521	-0.571168	0.306653	-1.86259	0.0625204	0.116787	131.603	83.6785	74.0899	123.12	174.411	136.221
ENSG00000229948	B3GALNT1P1	processed_pseudogene	0.176886	1.81065	4.08047	0.443736	0.657234	NA	1.06132	0	0	0	0	0
ENSG00000162885	B3GALNT2	protein_coding	46.5007	-0.657617	0.405555	-1.62152	0.104906	0.176338	41.3914	31.7401	34.7769	60.6932	55.623	54.7794
ENSG00000218725	B3GALNT2P1	processed_pseudogene	1.71557	4.66794	2.55276	1.82859	0.0674612	0.124464	4.24527	0	6.04816	0	0	0
ENSG00000172318	B3GALT1	protein_coding	1.44273	4.40739	3.01592	1.46138	0.143912	0.226239	0	8.65639	0	0	0	0
ENSG00000235335	B3GALT1-AS1	lncRNA	0.782666	3.54954	3.44226	1.03116	0.302463	NA	3.18395	0	1.51204	0	0	0
ENSG00000162630	B3GALT2	protein_coding	0.732316	-1.04656	3.27602	-0.319461	0.749377	NA	0	0	1.51204	0	0.942762	1.93909
ENSG00000183778	B3GALT5	protein_coding	2.02314	4.91458	2.40943	2.03973	0.0413772	0.0830673	6.36791	5.77093	0	0	0	0
ENSG00000184809	B3GALT5-AS1	lncRNA	0.176886	1.81065	4.08047	0.443736	0.657234	NA	1.06132	0	0	0	0	0
ENSG00000176022	B3GALT6	protein_coding	89.3591	-0.839033	0.353706	-2.37212	0.0176864	0.0402925	67.9244	86.5639	37.801	95.375	109.36	139.13
ENSG00000214654	B3GALT9	protein_coding	24.5857	-0.90219	0.557652	-1.61784	0.105698	0.177384	15.9198	12.9846	22.6806	34.6818	28.2829	32.9646
ENSG00000109956	B3GAT1	protein_coding	3.667	4.80337	1.97564	2.4313	0.015045	0.0350261	16.9811	0	4.53612	0	0	0.484773
ENSG00000255545	B3GAT1-DT	lncRNA	2.33872	5.11763	2.14221	2.38895	0.0168966	0.0387867	5.30659	7.21366	1.51204	0	0	0
ENSG00000112309	B3GAT2	protein_coding	3.44321	1.02912	1.51038	0.681367	0.495639	0.60452	6.36791	5.77093	1.51204	0.867045	5.65657	0.484773
ENSG00000149541	B3GAT3	protein_coding	107.99	-0.979599	0.296187	-3.30737	0.00094177	0.00298517	63.6791	85.1212	69.5538	169.941	126.33	133.313
ENSG00000244009	B3GAT3P1	processed_pseudogene	1.43672	2.69721	2.37294	1.13665	0.255683	0.360226	3.18395	1.44273	3.02408	0	0	0.969547
ENSG00000187676	B3GLCT	protein_coding	160.724	-1.7422	0.30109	-5.78632	7.19461e-09	4.95229e-08	71.1083	108.205	42.3371	237.57	273.401	231.722
ENSG00000170340	B3GNT2	protein_coding	1829.79	1.46072	0.166831	8.75571	2.02815e-18	3.25821e-17	2167.21	3262.02	2623.39	1075.14	969.159	881.803
ENSG00000179913	B3GNT3	protein_coding	0.0807956	-0.0880933	4.07688	-0.021608	0.982761	NA	0	0	0	0	0	0.484773
ENSG00000176383	B3GNT4	protein_coding	3.14236	1.20903	1.76378	0.685476	0.493043	0.60205	11.6745	1.44273	0	0	2.82829	2.90864
ENSG00000176597	B3GNT5	protein_coding	1410.24	-0.136417	0.138278	-0.986542	0.323867	0.433893	1216.27	1418.21	1397.12	1448.83	1564.99	1416.02
ENSG00000198488	B3GNT6	protein_coding	0.144508	-0.158977	4.07428	-0.0390197	0.968875	NA	0	0	0	0.867045	0	0
ENSG00000156966	B3GNT7	protein_coding	135.472	0.608932	0.295503	2.06066	0.0393353	0.0795918	135.849	210.639	143.644	113.583	130.101	79.0181
ENSG00000177191	B3GNT8	protein_coding	21.9715	0.429443	0.576357	0.745098	0.456212	0.567742	29.7169	23.0837	22.6806	13.8727	23.5691	18.9062
ENSG00000237172	B3GNT9	protein_coding	104.789	0.809936	0.309252	2.61902	0.00881833	0.0219153	148.585	131.289	119.451	101.444	68.8216	59.1423
ENSG00000175711	B3GNTL1	protein_coding	14.0385	-0.980635	0.745043	-1.31621	0.188103	0.281196	10.6132	7.21366	10.5843	11.2716	18.8552	25.693
ENSG00000135454	B4GALNT1	protein_coding	3.89416	2.83889	1.5842	1.792	0.073133	0.132757	1.06132	4.3282	15.1204	0	1.88552	0.969547
ENSG00000167080	B4GALNT2	protein_coding	3.15476	5.53035	1.99664	2.76983	0.00560854	0.0147522	1.06132	5.77093	12.0963	0	0	0
ENSG00000248883	B4GALNT2P1	unprocessed_pseudogene	0.240455	1.81065	4.08047	0.443736	0.657234	NA	0	1.44273	0	0	0	0
ENSG00000139044	B4GALNT3	protein_coding	8.05438	0.579961	0.955071	0.607244	0.543689	0.648977	5.30659	12.9846	10.5843	5.20227	10.3704	3.87819
ENSG00000182272	B4GALNT4	protein_coding	7.99029	1.78768	1.00829	1.77299	0.0762302	0.137448	22.2877	5.77093	9.07224	1.73409	4.71381	4.36296
ENSG00000086062	B4GALT1	protein_coding	2897.26	0.919068	0.171257	5.36661	8.02295e-08	4.88367e-07	3162.73	4303.67	3905.6	1552.01	2299.4	2160.15
ENSG00000233554	B4GALT1-AS1	lncRNA	10.3716	0.847273	0.821545	1.03132	0.302392	0.411101	14.8585	14.4273	10.5843	5.20227	10.3704	6.78683
ENSG00000117411	B4GALT2	protein_coding	50.8251	-0.951688	0.408912	-2.32737	0.0199458	0.0447108	31.8395	44.7247	27.2167	67.6295	77.3065	56.2337
ENSG00000158850	B4GALT3	protein_coding	149.061	-0.746673	0.253649	-2.94373	0.00324282	0.00907965	91.2734	125.518	117.939	189.883	192.323	177.427
ENSG00000121578	B4GALT4	protein_coding	167.033	0.125188	0.267489	0.46801	0.639777	0.730638	131.603	232.28	160.276	152.6	148.014	177.427
ENSG00000158470	B4GALT5	protein_coding	1360.78	2.8266	0.177036	15.9662	2.19614e-57	1.90894e-55	1906.13	2850.84	2398.09	300.865	392.189	316.557
ENSG00000118276	B4GALT6	protein_coding	5.24067	-2.77974	1.40915	-1.97264	0.0485363	0.0948131	1.06132	0	3.02408	3.46818	12.2559	11.6346
ENSG00000027847	B4GALT7	protein_coding	63.8713	-1.07049	0.383472	-2.79158	0.00524517	0.0139188	46.698	47.6102	28.7288	110.115	75.421	74.6551
ENSG00000174684	B4GAT1	protein_coding	54.3788	-2.3836	0.429926	-5.54422	2.9526e-08	1.88736e-07	15.9198	24.5264	12.0963	99.7102	85.7914	88.2288
ENSG00000108641	B9D1	protein_coding	11.8204	-0.518672	0.771228	-0.672528	0.501248	0.610028	12.7358	8.65639	7.5602	14.7398	14.1414	13.0889
ENSG00000123810	B9D2	protein_coding	23.3628	0.967027	0.565815	1.70909	0.0874348	0.153325	25.4716	38.9538	28.7288	13.0057	14.1414	19.8757
ENSG00000105393	BABAM1	protein_coding	497.012	-1.61862	0.219583	-7.37132	1.68945e-13	1.86972e-12	229.245	294.317	208.661	967.622	699.529	582.698
ENSG00000158019	BABAM2	protein_coding	146.023	-1.24701	0.270257	-4.61415	3.94699e-06	1.89505e-05	98.7026	88.0066	72.5779	169.074	210.236	237.539
ENSG00000186318	BACE1	protein_coding	635.038	-3.33977	0.18514	-18.0392	9.59744e-73	1.26263e-70	102.948	118.304	122.475	1069.07	1305.73	1091.71
ENSG00000278768	BACE1-AS	lncRNA	110.65	-1.2428	0.311272	-3.99267	6.53334e-05	0.000260105	68.9857	66.3657	61.9936	109.248	169.697	187.607
ENSG00000182240	BACE2	protein_coding	46.603	-0.844601	0.435812	-1.93799	0.0526242	0.101301	31.8395	25.9692	42.3371	42.4852	75.421	61.5662
ENSG00000224388	BACE2-IT1	lncRNA	4.13528	1.82441	1.36845	1.3332	0.182466	0.275093	3.18395	4.3282	12.0963	0.867045	0.942762	3.39341
ENSG00000156273	BACH1	protein_coding	1734.73	0.512963	0.165609	3.09744	0.00195202	0.00577265	1917.8	2084.75	2118.37	1091.61	1647.01	1548.85
ENSG00000232118	BACH1-AS1	lncRNA	0.413598	0.319276	4.05905	0.0786577	0.937305	NA	0	0	1.51204	0	0	0.969547
ENSG00000248476	BACH1-IT1	lncRNA	78.1573	1.45622	0.35979	4.04742	5.17853e-05	0.000209596	92.3347	122.632	130.035	44.2193	26.3973	53.3251
ENSG00000228817	BACH1-IT2	lncRNA	57.3379	1.25847	0.40496	3.10765	0.00188579	0.0055989	78.5376	96.663	68.0418	40.7511	19.798	40.2362
ENSG00000234293	BACH1-IT3	lncRNA	11.1185	1.48027	0.812864	1.82105	0.068599	0.126245	16.9811	18.7555	13.6084	3.46818	5.65657	8.24115
ENSG00000112182	BACH2	protein_coding	3.48813	-0.840363	1.53411	-0.547787	0.583839	0.68365	3.18395	4.3282	0	5.20227	0.942762	7.2716
ENSG00000002330	BAD	protein_coding	85.3341	-1.409	0.448181	-3.14383	0.00166754	0.00501051	40.3301	31.7401	68.0418	215.027	92.3907	64.4749
ENSG00000107262	BAG1	protein_coding	1824.96	1.02391	0.214063	4.7832	1.72526e-06	8.70261e-06	2302	2519.01	2517.55	1771.37	952.19	887.62
ENSG00000112208	BAG2	protein_coding	165.928	0.697666	0.242537	2.87654	0.00402064	0.0110019	232.429	173.128	210.174	134.392	114.074	131.374
ENSG00000151929	BAG3	protein_coding	400.81	-0.268296	0.186306	-1.44008	0.149844	0.233442	339.622	395.309	355.329	475.141	466.667	372.791
ENSG00000156735	BAG4	protein_coding	660.981	-0.0421821	0.163884	-0.25739	0.796877	0.856813	696.225	629.031	627.496	593.059	761.752	658.322
ENSG00000166170	BAG5	protein_coding	486.053	-1.11534	0.181131	-6.15763	7.38428e-10	5.66646e-09	258.962	318.844	344.745	629.475	728.755	635.538
ENSG00000204463	BAG6	protein_coding	794.333	-1.12401	0.16427	-6.84248	7.78353e-12	7.35207e-11	434.079	497.743	568.527	1068.2	1195.42	1002.03
ENSG00000187172	BAGE2	transcribed_unprocessed_pseudogene	0.240455	1.81065	4.08047	0.443736	0.657234	NA	0	1.44273	0	0	0	0
ENSG00000266074	BAHCC1	protein_coding	188.969	4.81319	0.308009	15.6268	4.78371e-55	3.80689e-53	409.669	367.897	316.016	17.3409	13.1987	9.69547
ENSG00000140320	BAHD1	protein_coding	174.043	-0.00295748	0.27323	-0.0108241	0.991364	0.994804	128.42	227.952	166.324	137.86	196.095	187.607
ENSG00000175866	BAIAP2	protein_coding	1292.04	2.06504	0.182137	11.3378	8.52437e-30	2.61241e-28	2666.03	1849.58	1738.85	557.51	500.607	439.689
ENSG00000006453	BAIAP2L1	protein_coding	21.0054	3.49088	0.680833	5.12736	2.93827e-07	1.65474e-06	47.7593	30.2974	37.801	3.46818	2.82829	3.87819
ENSG00000128298	BAIAP2L2	protein_coding	1.44614	3.41435	2.56238	1.33249	0.182698	0.275331	5.30659	2.88546	0	0	0	0.484773
ENSG00000007516	BAIAP3	protein_coding	12.971	3.07477	0.916522	3.35483	0.000794143	0.00255522	39.2688	24.5264	6.04816	1.73409	1.88552	4.36296
ENSG00000030110	BAK1	protein_coding	290.258	0.647165	0.221166	2.92616	0.00343178	0.00954649	312.028	434.262	316.016	266.183	220.606	192.455
ENSG00000175730	BAK1P1	processed_pseudogene	13.4269	0.393507	0.892932	0.44069	0.659437	0.747893	31.8395	5.77093	7.5602	22.5432	8.48486	4.36296
ENSG00000095739	BAMBI	protein_coding	18.691	0.78377	0.649464	1.2068	0.227511	0.32789	30.7782	14.4273	25.7047	18.2079	8.48486	14.5432
ENSG00000278910	BANCR	lncRNA	0.252007	1.81065	4.08047	0.443736	0.657234	NA	0	0	1.51204	0	0	0
ENSG00000175334	BANF1	protein_coding	68.1355	-1.69374	0.379875	-4.45866	8.24721e-06	3.77418e-05	23.349	40.3965	33.2649	115.317	114.074	82.4115
ENSG00000258531	BANF1P1	processed_pseudogene	0.504013	2.87685	4.02444	0.714845	0.474705	NA	0	0	3.02408	0	0	0
ENSG00000237758	BANF1P3	processed_pseudogene	11.784	-1.46333	0.823673	-1.77659	0.0756352	0.136527	4.24527	5.77093	9.07224	19.942	11.3131	20.3605
ENSG00000125888	BANF2	protein_coding	0.504013	2.87685	4.02444	0.714845	0.474705	NA	0	0	3.02408	0	0	0
ENSG00000153064	BANK1	protein_coding	5.01151	0.657963	1.28857	0.510615	0.609621	0.705369	5.30659	7.21366	6.04816	0	4.71381	6.78683
ENSG00000172530	BANP	protein_coding	264.525	0.886361	0.20281	4.37039	1.24023e-05	5.53518e-05	356.603	297.203	376.498	183.814	179.125	193.909
ENSG00000163930	BAP1	protein_coding	595.664	-1.10104	0.184703	-5.96116	2.50456e-09	1.82369e-08	354.48	416.95	364.402	926.871	861.685	649.596
ENSG00000138376	BARD1	protein_coding	442.168	1.575	0.20583	7.65194	1.97966e-14	2.35224e-13	679.244	600.176	707.635	160.403	258.317	247.234
ENSG00000125492	BARHL1	protein_coding	0.721366	3.40643	3.91691	0.869673	0.384479	NA	0	4.3282	0	0	0	0
ENSG00000143032	BARHL2	protein_coding	26.5995	6.75628	1.14105	5.92112	3.19757e-09	2.29455e-08	64.7404	47.6102	45.3612	0	1.88552	0
ENSG00000131668	BARX1	protein_coding	74.9112	8.29244	1.07503	7.71368	1.2224e-14	1.48756e-13	194.221	108.205	145.156	0	1.88552	0
ENSG00000235601	BARX1-DT	lncRNA	14.9099	7.79669	1.4047	5.55045	2.84936e-08	1.82537e-07	49.882	25.9692	13.6084	0	0	0
ENSG00000043039	BARX2	protein_coding	3.05427	5.49796	1.95105	2.81795	0.0048331	0.0129477	6.36791	2.88546	9.07224	0	0	0
ENSG00000176788	BASP1	protein_coding	19.5197	-2.65966	0.796993	-3.33711	0.000846534	0.00270947	4.24527	4.3282	7.5602	65.0284	14.1414	21.8148
ENSG00000215196	BASP1-AS1	lncRNA	8.28733	4.5548	1.23749	3.68066	0.000232627	0.000831489	13.7971	15.8701	18.1445	0	0.942762	0.969547
ENSG00000230535	BASP1P1	processed_pseudogene	0.176886	1.81065	4.08047	0.443736	0.657234	NA	1.06132	0	0	0	0	0
ENSG00000156127	BATF	protein_coding	39.3044	-1.43385	0.49236	-2.91219	0.00358903	0.00994037	27.5943	15.8701	19.6565	82.3693	45.2526	45.0839
ENSG00000168062	BATF2	protein_coding	899.625	3.4202	0.172792	19.7938	3.36679e-87	6.22345e-85	1510.26	1848.14	1575.55	149.999	181.953	131.858
ENSG00000123685	BATF3	protein_coding	202.181	2.15042	0.240871	8.92766	4.35114e-19	7.27832e-18	313.089	343.37	332.649	94.5079	66.9361	62.5358
ENSG00000087088	BAX	protein_coding	259.204	0.354229	0.194548	1.82078	0.0686403	0.126313	282.311	298.646	291.824	224.565	230.034	227.843
ENSG00000198604	BAZ1A	protein_coding	4471.36	2.08804	0.122751	17.0103	6.88742e-65	7.42266e-63	6949.51	7150.18	7619.17	1624.84	1828.02	1656.47
ENSG00000258738	BAZ1A-AS1	lncRNA	41.6457	0.869822	0.470526	1.84862	0.0645133	0.120088	58.3725	47.6102	55.9455	14.7398	33.9394	39.2666
ENSG00000009954	BAZ1B	protein_coding	2802.97	0.0517355	0.127131	0.406947	0.684047	0.768495	2740.32	2882.58	2936.38	2628.88	3004.58	2625.05
ENSG00000076108	BAZ2A	protein_coding	2536.83	1.09889	0.12704	8.6499	5.15426e-18	8.08026e-17	3351.64	3401.96	3621.33	1646.52	1705.46	1494.07
ENSG00000123636	BAZ2B	protein_coding	3126.2	0.470067	0.125578	3.74324	0.000181665	0.000663047	3498.11	3438.03	3958.52	2587.26	2560.54	2714.73
ENSG00000224152	BAZ2B-AS1	lncRNA	16.7445	-1.38255	0.759519	-1.82029	0.0687141	0.126433	3.18395	12.9846	12.0963	12.1386	35.825	24.2387
ENSG00000105327	BBC3	protein_coding	238.391	1.52999	0.227788	6.71671	1.85872e-11	1.69378e-10	397.994	308.745	353.817	142.195	128.216	99.3785
ENSG00000214413	BBIP1	protein_coding	99.9778	0.514654	0.299311	1.71946	0.0855306	0.150528	133.726	128.403	90.7224	82.3693	74.4782	90.1678
ENSG00000271532	BBIP1P1	processed_pseudogene	1.20228	4.14407	3.21871	1.2875	0.197922	NA	0	7.21366	0	0	0	0
ENSG00000171159	BBLN	protein_coding	73.1746	-0.65942	0.341819	-1.92915	0.0537124	0.103206	52.0046	56.2665	61.9936	110.115	80.1348	78.5333
ENSG00000119636	BBOF1	protein_coding	46.4929	0.671773	0.519397	1.29337	0.195883	0.290389	23.349	92.3348	55.9455	53.7568	25.4546	28.1169
ENSG00000254560	BBOX1-AS1	lncRNA	0.982911	-0.482864	2.95338	-0.163495	0.870128	NA	1.06132	1.44273	0	0	0	3.39341
ENSG00000174483	BBS1	protein_coding	72.595	-0.624199	0.363242	-1.71841	0.0857215	0.150786	48.8206	53.3811	69.5538	62.4273	112.189	89.1983
ENSG00000179941	BBS10	protein_coding	179.929	-0.187047	0.23888	-0.783016	0.433618	0.545708	194.221	160.143	149.692	165.606	212.121	197.788
ENSG00000181004	BBS12	protein_coding	62.4202	1.52664	0.372856	4.09446	4.23148e-05	0.000173672	104.009	85.1212	89.2103	22.5432	35.825	37.8123
ENSG00000125124	BBS2	protein_coding	234.64	-1.06354	0.213395	-4.9839	6.23142e-07	3.35104e-06	135.849	164.471	155.74	319.073	338.452	294.257
ENSG00000140463	BBS4	protein_coding	295.685	0.323651	0.217791	1.48606	0.137262	0.217791	407.546	284.218	293.336	295.662	227.206	266.141
ENSG00000163093	BBS5	protein_coding	49.2635	-0.997732	0.422994	-2.35874	0.0183372	0.0415482	21.2264	37.511	40.8251	62.4273	58.4512	75.1399
ENSG00000138686	BBS7	protein_coding	149.18	0.651228	0.269076	2.42024	0.0155104	0.0359636	177.24	203.425	166.324	84.9704	140.472	122.648
ENSG00000122507	BBS9	protein_coding	107.478	-0.530074	0.295059	-1.7965	0.0724147	0.131805	94.4573	95.2203	74.0899	101.444	138.586	141.069
ENSG00000114439	BBX	protein_coding	1278.34	0.779564	0.137909	5.65274	1.57906e-08	1.04128e-07	1546.34	1582.68	1717.68	884.386	1011.58	927.371
ENSG00000187244	BCAM	protein_coding	31.7746	-1.79197	0.563789	-3.17845	0.00148066	0.00450039	25.4716	8.65639	7.5602	47.6875	52.7947	48.4773
ENSG00000132692	BCAN	protein_coding	6.05236	1.7049	1.11697	1.52635	0.126922	0.205492	15.9198	7.21366	4.53612	4.33523	1.88552	2.42387
ENSG00000272068	BCAN-AS1	lncRNA	5.17417	0.489048	1.25374	0.39007	0.696485	0.778623	7.42923	1.44273	9.07224	1.73409	9.42762	1.93909
ENSG00000075790	BCAP29	protein_coding	349.669	-0.469412	0.225778	-2.07908	0.0376096	0.0766628	233.49	339.042	308.456	309.535	494.95	412.542
ENSG00000185825	BCAP31	protein_coding	3589.32	-2.85055	0.173641	-16.4164	1.46036e-60	1.38478e-58	781.13	1028.67	813.477	7833.75	5975.23	5103.69
ENSG00000261217	BCAP31P1	unprocessed_pseudogene	9.40088	-2.93679	1.11378	-2.63677	0.00837004	0.020924	2.12264	4.3282	0	30.3466	9.42762	10.1802
ENSG00000050820	BCAR1	protein_coding	28.0582	-1.06237	0.612566	-1.73429	0.0828661	0.146776	31.8395	17.3128	4.53612	32.0807	45.2526	37.3275
ENSG00000137936	BCAR3	protein_coding	296.807	-0.376792	0.206847	-1.8216	0.0685161	0.126108	231.367	291.432	252.511	391.037	296.97	317.527
ENSG00000224093	BCAR3-AS1	lncRNA	13.8749	3.56054	0.904794	3.93519	8.31312e-05	0.00032459	30.7782	12.9846	33.2649	0	2.82829	3.39341
ENSG00000262117	BCAR4	lncRNA	5.2623	6.28206	1.69054	3.716	0.0002024	0.000731959	10.6132	4.3282	16.6324	0	0	0
ENSG00000064787	BCAS1	protein_coding	27.0547	4.97925	0.796409	6.25212	4.04912e-10	3.20051e-09	81.7215	36.0683	39.313	0	3.77105	1.45432
ENSG00000116752	BCAS2	protein_coding	321.836	0.750109	0.198797	3.77324	0.00016114	0.00059475	378.891	424.163	406.739	232.368	282.829	206.029
ENSG00000255051	BCAS2P1	processed_pseudogene	0.721366	3.40643	3.91691	0.869673	0.384479	NA	0	4.3282	0	0	0	0
ENSG00000234332	BCAS2P2	processed_pseudogene	2.00586	-0.115785	2.053	-0.0563979	0.955025	0.970071	0	4.3282	1.51204	0	3.77105	2.42387
ENSG00000141376	BCAS3	protein_coding	276.512	0.378956	0.195459	1.9388	0.0525257	0.101152	301.414	328.943	308.456	243.64	218.721	257.899
ENSG00000124243	BCAS4	protein_coding	0.925709	0.505728	2.99277	0.168983	0.86581	NA	3.18395	0	0	0	1.88552	0.484773
ENSG00000060982	BCAT1	protein_coding	4067.49	-2.55138	0.195342	-13.0611	5.49475e-39	2.4842e-37	1236.44	1328.76	990.386	4873.66	9076.91	6898.81
ENSG00000105552	BCAT2	protein_coding	105.137	0.430539	0.312929	1.37583	0.168873	0.257969	135.849	137.06	89.2103	105.78	66.9361	95.9851
ENSG00000107949	BCCIP	protein_coding	345.915	-0.295929	0.184048	-1.6079	0.107858	0.180274	331.131	305.859	293.336	399.708	396.903	348.552
ENSG00000186666	BCDIN3D	protein_coding	34.2928	0.155915	0.469683	0.331959	0.73992	0.813358	40.3301	28.8546	39.313	36.4159	25.4546	35.3885
ENSG00000258057	BCDIN3D-AS1	lncRNA	17.1461	2.56941	0.739772	3.47324	0.000514213	0.00171518	49.882	23.0837	15.1204	5.20227	3.77105	5.81728
ENSG00000114200	BCHE	protein_coding	0.157127	-0.158977	4.07428	-0.0390197	0.968875	NA	0	0	0	0	0.942762	0
ENSG00000248098	BCKDHA	protein_coding	145.98	-1.38457	0.30633	-4.51988	6.18752e-06	2.8868e-05	108.254	70.6939	61.9936	280.056	169.697	185.183
ENSG00000083123	BCKDHB	protein_coding	85.8748	-2.04126	0.358083	-5.70053	1.19434e-08	7.98578e-08	23.349	43.282	34.7769	153.467	151.785	108.589
ENSG00000103507	BCKDK	protein_coding	261.825	-1.25705	0.217679	-5.77479	7.70478e-09	5.28478e-08	148.585	148.601	166.324	315.604	436.499	355.339
ENSG00000142867	BCL10	protein_coding	635.396	1.19991	0.198229	6.05318	1.42012e-09	1.0586e-08	857.545	887.28	911.76	271.385	471.381	413.027
ENSG00000223653	BCL10-AS1	lncRNA	24.524	1.8432	0.596506	3.09	0.00200157	0.00590542	40.3301	33.1828	42.3371	8.67045	5.65657	16.9671
ENSG00000119866	BCL11A	protein_coding	24.9867	2.7172	0.714155	3.80477	0.000141933	0.000529413	54.1272	41.8392	34.7769	0	7.5421	11.6346
ENSG00000127152	BCL11B	protein_coding	6.13245	3.74134	1.31253	2.85047	0.00436547	0.0118251	18.0424	5.77093	10.5843	0	0.942762	1.45432
ENSG00000171791	BCL2	protein_coding	508.235	0.449709	0.184372	2.43914	0.0147224	0.0343602	560.376	660.771	539.798	352.02	482.694	453.748
ENSG00000140379	BCL2A1	protein_coding	543.128	0.387616	0.182247	2.12687	0.0334311	0.0694147	527.475	755.992	563.991	488.146	472.324	450.839
ENSG00000171552	BCL2L1	protein_coding	1015.79	-1.22985	0.198838	-6.18516	6.20383e-10	4.80607e-09	456.367	780.518	586.671	1696.81	1339.66	1234.72
ENSG00000153094	BCL2L11	protein_coding	2499.88	2.44789	0.163021	15.0158	5.78885e-51	4.06416e-49	5151.64	3761.2	3764.98	768.202	680.674	872.592
ENSG00000126453	BCL2L12	protein_coding	75.2269	2.60926	0.363908	7.17012	7.49315e-13	7.78254e-12	127.358	158.701	101.307	18.2079	26.3973	19.3909
ENSG00000099968	BCL2L13	protein_coding	979.796	0.810267	0.15094	5.36816	7.95461e-08	4.84509e-07	1147.29	1367.71	1227.78	750.861	745.725	639.416
ENSG00000121380	BCL2L14	protein_coding	2.50051	5.20323	2.06223	2.5231	0.0116324	0.0279509	3.18395	5.77093	6.04816	0	0	0
ENSG00000188761	BCL2L15	protein_coding	11.9586	2.81943	0.996353	2.82975	0.00465843	0.0125338	25.4716	25.9692	12.0963	0	0.942762	7.2716
ENSG00000236559	BCL2L1-AS1	lncRNA	4.7519	2.37554	1.52285	1.55993	0.118777	0.194734	11.6745	0	12.0963	0	3.77105	0.969547
ENSG00000129473	BCL2L2	protein_coding	229.556	0.664653	0.212727	3.12444	0.00178142	0.0053178	298.23	269.791	276.703	152.6	189.495	190.516
ENSG00000258643	BCL2L2-PABPN1	protein_coding	1045.11	0.618758	0.153592	4.0286	5.61111e-05	0.00022572	1257.66	1310	1229.29	962.42	741.011	770.305
ENSG00000069399	BCL3	protein_coding	264.429	1.62611	0.217957	7.4607	8.60614e-14	9.71216e-13	317.334	435.705	446.052	137.86	120.674	128.95
ENSG00000113916	BCL6	protein_coding	760.327	1.09022	0.155372	7.01683	2.26966e-12	2.25776e-11	965.8	1034.44	1103.79	443.06	537.374	477.502
ENSG00000161940	BCL6B	protein_coding	17.5804	3.4967	0.762703	4.58462	4.54822e-06	2.16697e-05	47.7593	20.1982	28.7288	2.60114	3.77105	2.42387
ENSG00000110987	BCL7A	protein_coding	23.6537	-0.665656	0.633579	-1.05063	0.293429	0.401739	23.349	15.8701	15.1204	48.5545	25.4546	13.5737
ENSG00000106635	BCL7B	protein_coding	786.364	-0.612061	0.213314	-2.86929	0.00411396	0.0112239	490.329	683.855	692.514	1268.49	845.658	737.34
ENSG00000099385	BCL7C	protein_coding	131.277	-1.74312	0.30746	-5.66944	1.43264e-08	9.48791e-08	58.3725	60.5947	61.9936	273.986	181.953	150.765
ENSG00000116128	BCL9	protein_coding	62.3507	-0.933634	0.377694	-2.47193	0.0134386	0.0316829	36.0848	40.3965	52.9214	69.3636	73.5354	101.802
ENSG00000186174	BCL9L	protein_coding	851.65	0.961726	0.149518	6.43219	1.2578e-10	1.05258e-09	1105.89	1084.93	1183.93	601.729	613.738	519.677
ENSG00000249238	BCL9P1	processed_pseudogene	0.157127	-0.158977	4.07428	-0.0390197	0.968875	NA	0	0	0	0	0.942762	0
ENSG00000029363	BCLAF1	protein_coding	1804.85	0.104207	0.129517	0.804579	0.421062	0.533353	1770.28	1923.16	1917.27	1648.25	1832.73	1737.43
ENSG00000248966	BCLAF1P1	processed_pseudogene	57.5925	-0.131636	0.414435	-0.317628	0.750767	0.822496	47.7593	53.3811	63.5057	89.3057	51.8519	39.7514
ENSG00000279800	BCLAF1P2	processed_pseudogene	123.319	0.00698537	0.277549	0.025168	0.979921	0.986372	112.5	141.388	116.427	128.323	141.414	99.8633
ENSG00000173681	BCLAF3	protein_coding	413.998	0.752311	0.180998	4.15647	3.2321e-05	0.00013551	503.065	491.972	565.503	288.726	284.714	350.006
ENSG00000135697	BCO1	protein_coding	1.06132	3.99858	3.35668	1.19123	0.233562	NA	6.36791	0	0	0	0	0
ENSG00000197580	BCO2	protein_coding	95.5898	3.12757	0.365336	8.5608	1.12083e-17	1.72289e-16	198.467	141.388	175.397	9.5375	24.5118	24.2387
ENSG00000183337	BCOR	protein_coding	3072.56	2.93919	0.161264	18.226	3.21059e-74	4.46516e-72	6470.86	5000.51	4837.01	594.793	807.947	724.251
ENSG00000085185	BCORL1	protein_coding	858.92	3.65649	0.230664	15.852	1.36154e-56	1.14928e-54	2207.54	1289.8	1274.65	136.126	149.899	95.5004
ENSG00000186716	BCR	protein_coding	116.299	-0.730126	0.285833	-2.55438	0.0106378	0.0258238	87.0281	103.877	71.0659	140.461	165.926	129.434
ENSG00000225098	BCRP1	unprocessed_pseudogene	0.240455	1.81065	4.08047	0.443736	0.657234	NA	0	1.44273	0	0	0	0
ENSG00000215481	BCRP3	lncRNA	16.6822	4.52083	0.944255	4.78772	1.6869e-06	8.52087e-06	43.5141	25.9692	27.2167	0	0	3.39341
ENSG00000235062	BCRP5	unprocessed_pseudogene	0.176886	1.81065	4.08047	0.443736	0.657234	NA	1.06132	0	0	0	0	0
ENSG00000215544	BCRP7	unprocessed_pseudogene	3.29827	5.61834	1.90797	2.94467	0.00323298	0.00905384	9.55186	7.21366	3.02408	0	0	0
ENSG00000074582	BCS1L	protein_coding	41.5747	-1.28936	0.506753	-2.54436	0.0109479	0.0264844	36.0848	15.8701	19.6565	89.3057	40.5388	47.9926
ENSG00000236824	BCYRN1	scRNA	3.17786	5.54044	2.02717	2.73308	0.00627443	0.0162529	1.06132	2.88546	15.1204	0	0	0
ENSG00000161267	BDH1	protein_coding	36.4764	-2.57951	0.51291	-5.02917	4.92615e-07	2.6852e-06	10.6132	10.0991	10.5843	66.7625	65.0506	55.7489
ENSG00000164039	BDH2	protein_coding	101.85	-1.22551	0.322502	-3.80001	0.000144693	0.000538673	59.4338	76.4648	46.8732	180.345	127.273	120.709
ENSG00000232699	BDH2P1	processed_pseudogene	0.0807956	-0.0880933	4.07688	-0.021608	0.982761	NA	0	0	0	0	0	0.484773
ENSG00000100739	BDKRB1	protein_coding	0.799027	-2.72732	3.38614	-0.805438	0.420567	NA	0	0	0	0	1.88552	2.90864
ENSG00000168398	BDKRB2	protein_coding	4.74077	-1.14642	1.41371	-0.810935	0.417403	0.529753	4.24527	0	4.53612	13.8727	0.942762	4.84773
ENSG00000176697	BDNF	protein_coding	7.85735	0.768549	1.03089	0.745521	0.455957	0.567555	11.6745	2.88546	15.1204	1.73409	9.42762	6.30205
ENSG00000245573	BDNF-AS	lncRNA	27.5137	-0.262472	0.576149	-0.455563	0.648704	0.738609	25.4716	28.8546	21.1686	14.7398	27.3401	47.5078
ENSG00000145734	BDP1	protein_coding	1294.15	0.944288	0.135461	6.97093	3.14858e-12	3.091e-11	1638.68	1713.97	1758.5	827.161	888.082	938.521
ENSG00000264736	BDP1P	processed_pseudogene	1.7664	2.4015	2.38095	1.00863	0.313153	0.422309	0	4.3282	4.53612	1.73409	0	0
ENSG00000166546	BEAN1	protein_coding	65.4296	-1.56983	0.402397	-3.9012	9.57189e-05	0.000369686	44.5754	27.4119	25.7047	110.115	116.902	67.8683
ENSG00000261656	BEAN1-AS1	lncRNA	3.59933	-1.31742	1.57933	-0.834163	0.404189	0.516438	3.18395	1.44273	1.51204	8.67045	0	6.78683
ENSG00000126581	BECN1	protein_coding	880.59	-0.794674	0.179731	-4.42146	9.80349e-06	4.44735e-05	590.093	614.604	727.291	1355.19	1089.83	906.526
ENSG00000196289	BECN2	protein_coding	0.480911	2.81741	4.0293	0.699231	0.484408	NA	0	2.88546	0	0	0	0
ENSG00000183092	BEGAIN	protein_coding	9.48515	1.37608	0.941658	1.46133	0.143924	0.226239	4.24527	20.1982	16.6324	8.67045	3.77105	3.39341
ENSG00000178409	BEND3	protein_coding	88.1051	1.6491	0.32061	5.14364	2.69463e-07	1.52636e-06	130.542	142.83	127.011	33.8148	54.6802	39.7514
ENSG00000231345	BEND3P1	transcribed_processed_pseudogene	0.480911	2.81741	4.0293	0.699231	0.484408	NA	0	2.88546	0	0	0	0
ENSG00000224809	BEND3P2	processed_pseudogene	3.73435	0.460301	1.44148	0.319326	0.749479	0.821485	8.49055	4.3282	0	4.33523	2.82829	2.42387
ENSG00000278616	BEND3P3	processed_pseudogene	0.556641	-2.19655	3.91501	-0.561059	0.574757	NA	0	0	0	0	1.88552	1.45432
ENSG00000188848	BEND4	protein_coding	1.61381	4.57029	2.63073	1.73727	0.0823399	0.145959	2.12264	0	7.5602	0	0	0
ENSG00000162373	BEND5	protein_coding	0.0807956	-0.0880933	4.07688	-0.021608	0.982761	NA	0	0	0	0	0	0.484773
ENSG00000151917	BEND6	protein_coding	5.45067	-1.49358	1.24549	-1.19919	0.230454	0.331313	5.30659	0	3.02408	8.67045	10.3704	5.33251
ENSG00000165626	BEND7	protein_coding	2.4045	-0.307117	1.65093	-0.186027	0.852424	0.897791	2.12264	2.88546	1.51204	2.60114	0.942762	4.36296
ENSG00000230320	BEND7P1	processed_pseudogene	2.16603	2.82233	2.4334	1.15983	0.246118	0.349311	0	11.5419	0	0	0	1.45432
ENSG00000167995	BEST1	protein_coding	469.264	-0.422765	0.178579	-2.36739	0.0179143	0.0407312	413.914	392.423	397.666	479.476	506.263	625.842
ENSG00000039987	BEST2	protein_coding	3.67741	5.7678	1.83548	3.1424	0.00167569	0.00503294	7.42923	10.0991	4.53612	0	0	0
ENSG00000127325	BEST3	protein_coding	0.659728	0.702603	3.4262	0.205068	0.837519	NA	1.06132	1.44273	0	0	0	1.45432
ENSG00000142959	BEST4	protein_coding	23.0276	4.66042	0.804217	5.79498	6.83308e-09	4.7179e-08	38.2075	64.9229	30.2408	0	1.88552	2.90864
ENSG00000105829	BET1	protein_coding	153.665	0.0182965	0.26385	0.0693445	0.944715	0.962849	178.301	121.189	163.3	139.594	182.896	136.706
ENSG00000177951	BET1L	protein_coding	236.574	-0.255478	0.203837	-1.25335	0.210079	0.307455	221.816	222.181	202.613	270.518	252.66	249.658
ENSG00000241134	BET1P1	processed_pseudogene	0.419273	-0.101611	4.0369	-0.0251706	0.979919	NA	1.06132	0	0	0	0	1.45432
ENSG00000133169	BEX1	protein_coding	2.47469	0.988703	1.74402	0.56691	0.570776	0.672479	1.06132	4.3282	4.53612	3.46818	0	1.45432
ENSG00000133134	BEX2	protein_coding	8.02887	1.37572	1.0187	1.35047	0.176867	0.268271	16.9811	14.4273	3.02408	5.20227	6.59933	1.93909
ENSG00000166681	BEX3	protein_coding	51.0227	-2.22124	0.449133	-4.94563	7.58992e-07	4.03112e-06	26.533	15.8701	10.5843	94.5079	81.0775	77.5637
ENSG00000102409	BEX4	protein_coding	221.916	-1.54229	0.233453	-6.60639	3.93797e-11	3.46527e-10	104.009	115.419	120.963	322.541	390.304	278.26
ENSG00000184515	BEX5	protein_coding	0.0807956	-0.0880933	4.07688	-0.021608	0.982761	NA	0	0	0	0	0	0.484773
ENSG00000103429	BFAR	protein_coding	183.766	-0.725847	0.259508	-2.79701	0.00515781	0.013722	116.745	161.586	137.596	292.194	192.323	202.15
ENSG00000125864	BFSP1	protein_coding	6.68331	0.67291	1.06846	0.629792	0.528831	0.635546	5.30659	2.88546	16.6324	5.20227	3.77105	6.30205
ENSG00000170819	BFSP2	protein_coding	0.157127	-0.158977	4.07428	-0.0390197	0.968875	NA	0	0	0	0	0.942762	0
ENSG00000249993	BFSP2-AS1	lncRNA	0.353773	2.44538	4.06304	0.60186	0.547268	NA	2.12264	0	0	0	0	0
ENSG00000242252	BGLAP	protein_coding	4.80524	3.20226	1.39058	2.30282	0.0212887	0.0473144	9.55186	4.3282	12.0963	0	1.88552	0.969547
ENSG00000180535	BHLHA15	protein_coding	0.176886	1.81065	4.08047	0.443736	0.657234	NA	1.06132	0	0	0	0	0
ENSG00000205899	BHLHA9	protein_coding	0.289015	-1.22406	4.02349	-0.304227	0.760955	NA	0	0	0	1.73409	0	0
ENSG00000198908	BHLHB9	protein_coding	83.562	-0.9969	0.33343	-2.98984	0.00279127	0.00794588	73.231	44.7247	48.3853	122.253	103.704	109.074
ENSG00000258915	BHLHB9P1	processed_pseudogene	0.492462	2.84736	4.02683	0.707096	0.479507	NA	0	1.44273	1.51204	0	0	0
ENSG00000180828	BHLHE22	protein_coding	0.915479	2.69592	3.01018	0.8956	0.370467	NA	2.12264	2.88546	0	0	0	0.484773
ENSG00000125533	BHLHE23	protein_coding	1.92137	4.83345	2.27802	2.12178	0.0338564	0.0701184	4.24527	5.77093	1.51204	0	0	0
ENSG00000134107	BHLHE40	protein_coding	863.958	0.0380712	0.164296	0.231723	0.816753	0.871764	899.998	956.531	768.116	771.67	987.072	800.361
ENSG00000235831	BHLHE40-AS1	lncRNA	10.5419	-0.769044	0.866031	-0.888009	0.374536	0.486662	8.49055	2.88546	12.0963	8.67045	14.1414	16.9671
ENSG00000123095	BHLHE41	protein_coding	1689.88	0.140352	0.165996	0.845512	0.397825	0.510159	1407.31	1884.21	2026.13	1832.07	1485.79	1503.77
ENSG00000145692	BHMT	protein_coding	1.78268	4.73503	2.5178	1.88063	0.0600228	0.113062	6.36791	4.3282	0	0	0	0
ENSG00000122870	BICC1	protein_coding	5.24821	-1.88579	1.40004	-1.34695	0.177995	0.269661	6.36791	0	0	7.80341	4.71381	12.6041
ENSG00000151746	BICD1	protein_coding	104.866	-0.0914317	0.293853	-0.311148	0.755688	0.82612	88.0894	102.434	114.915	87.5716	115.96	120.224
ENSG00000224346	BICD1P1	processed_pseudogene	11.2925	7.39623	1.45239	5.09245	3.53466e-07	1.96935e-06	38.2075	14.4273	15.1204	0	0	0
ENSG00000185963	BICD2	protein_coding	776.007	-0.543927	0.168845	-3.22146	0.00127539	0.00394212	638.914	594.406	660.761	762.133	1070.03	929.795
ENSG00000135127	BICDL1	protein_coding	12.3141	0.743504	0.781082	0.95189	0.341153	0.452095	14.8585	14.4273	16.6324	10.4045	13.1987	4.36296
ENSG00000162069	BICDL2	protein_coding	15.9371	6.91727	1.34644	5.13747	2.7846e-07	1.57428e-06	29.7169	23.0837	42.3371	0	0	0.484773
ENSG00000063169	BICRA	protein_coding	76.1438	0.98333	0.35164	2.79641	0.00516732	0.0137447	139.033	77.9075	86.1863	49.4216	48.0809	56.2337
ENSG00000269806	BICRA-AS1	lncRNA	0.402046	0.319276	4.05905	0.0786577	0.937305	NA	0	1.44273	0	0	0	0.969547
ENSG00000112624	BICRAL	protein_coding	459.496	0.101064	0.207255	0.487634	0.625809	0.719129	375.707	515.055	538.286	349.419	469.496	509.012
ENSG00000015475	BID	protein_coding	638.858	-0.570843	0.186694	-3.05764	0.00223088	0.00650186	427.711	581.421	533.75	902.594	741.954	645.718
ENSG00000100290	BIK	protein_coding	28.9627	8.74735	1.28373	6.814	9.49226e-12	8.89131e-11	68.9857	53.3811	51.4093	0	0	0
ENSG00000136717	BIN1	protein_coding	569.088	-2.50316	0.221406	-11.3057	1.22907e-29	3.7392e-28	192.099	173.128	145.156	1297.1	818.317	788.726
ENSG00000110934	BIN2	protein_coding	348.718	0.0691352	0.213818	0.323337	0.74644	0.818922	267.452	367.897	436.979	369.361	339.394	311.224
ENSG00000234568	BIN2P1	processed_pseudogene	0.0807956	-0.0880933	4.07688	-0.021608	0.982761	NA	0	0	0	0	0	0.484773
ENSG00000248684	BIN2P2	processed_pseudogene	0.240455	1.81065	4.08047	0.443736	0.657234	NA	0	1.44273	0	0	0	0
ENSG00000147439	BIN3	protein_coding	248.612	0.992682	0.257517	3.85482	0.000115815	0.000440258	383.136	314.516	293.336	232.368	145.185	123.132
ENSG00000110330	BIRC2	protein_coding	1347.7	0.103883	0.138499	0.750062	0.453217	0.565041	1338.32	1452.83	1397.12	1219.93	1430.17	1247.81
ENSG00000023445	BIRC3	protein_coding	2517.06	1.7313	0.132006	13.1153	2.6906e-39	1.24142e-37	3452.47	4181.04	3973.64	1199.99	1149.23	1146
ENSG00000089685	BIRC5	protein_coding	78.2852	0.299681	0.390126	0.768167	0.442388	0.554	126.297	50.4956	81.6501	49.4216	87.6769	74.1703
ENSG00000115760	BIRC6	protein_coding	3212.96	0.011842	0.160958	0.0735723	0.941351	0.960726	3086.31	3465.44	3128.41	2448.54	3477.85	3671.19
ENSG00000230046	BIRC6-AS1	lncRNA	0.144508	-0.158977	4.07428	-0.0390197	0.968875	NA	0	0	0	0.867045	0	0
ENSG00000279897	BIRC6-AS2	transcribed_unprocessed_pseudogene	0.890044	2.41848	3.08302	0.78445	0.432776	NA	0	2.88546	1.51204	0	0.942762	0
ENSG00000101197	BIRC7	protein_coding	14.2111	-2.32319	0.907274	-2.56063	0.0104484	0.0254128	0	8.65639	6.04816	35.5489	13.1987	21.8148
ENSG00000163098	BIRC8	transcribed_processed_pseudogene	1.37689	4.36578	2.58081	1.69163	0.0907165	0.157566	5.30659	1.44273	1.51204	0	0	0
ENSG00000282851	BISPR	lncRNA	351.283	1.40603	0.181999	7.72547	1.11446e-14	1.36359e-13	525.353	497.743	508.045	178.611	189.495	208.453
ENSG00000134897	BIVM	protein_coding	163.445	-1.74163	0.25175	-6.91812	4.57682e-12	4.42032e-11	66.8631	73.5793	86.1863	230.634	261.145	262.262
ENSG00000270181	BIVM-ERCC5	protein_coding	625.377	-0.119243	0.160089	-0.744855	0.456359	0.567796	634.668	532.368	630.521	687.567	650.506	616.632
ENSG00000281406	BLACAT1	protein_coding	1.94194	2.86041	2.03694	1.40427	0.160239	0.246962	4.24527	1.44273	4.53612	0	0.942762	0.484773
ENSG00000204960	BLACE	lncRNA	9.55478	7.14728	1.49835	4.77011	1.84125e-06	9.26049e-06	24.4103	7.21366	25.7047	0	0	0
ENSG00000166619	BLCAP	protein_coding	486.3	0.310804	0.167676	1.8536	0.0637959	0.118866	545.518	564.108	505.021	476.875	418.586	407.694
ENSG00000259571	BLID	protein_coding	0.176886	1.81065	4.08047	0.443736	0.657234	NA	1.06132	0	0	0	0	0
ENSG00000136573	BLK	protein_coding	0.157127	-0.158977	4.07428	-0.0390197	0.968875	NA	0	0	0	0	0.942762	0
ENSG00000197299	BLM	protein_coding	129.458	-1.41386	0.314941	-4.48931	7.14556e-06	3.30002e-05	77.4762	72.1366	61.9936	119.652	239.462	206.029
ENSG00000108578	BLMH	protein_coding	240.086	-0.0812608	0.219113	-0.370863	0.71074	0.789894	191.037	251.035	258.559	273.119	241.347	225.42
ENSG00000095585	BLNK	protein_coding	589.144	0.122956	0.155493	0.790749	0.42909	0.541298	578.418	620.375	644.129	580.053	569.428	542.461
ENSG00000135441	BLOC1S1	protein_coding	55.8833	-1.42493	0.444598	-3.205	0.00135065	0.00414185	46.698	14.4273	28.7288	98.8432	78.2493	68.353
ENSG00000196072	BLOC1S2	protein_coding	499.848	0.409973	0.170018	2.41135	0.0158934	0.0367669	570.989	564.108	574.575	425.719	483.637	380.062
ENSG00000189114	BLOC1S3	protein_coding	157.702	2.10788	0.267307	7.88564	3.12934e-15	3.9998e-14	211.202	245.264	311.48	70.2307	53.7374	54.2946
ENSG00000186222	BLOC1S4	protein_coding	26.8385	-0.514341	0.586958	-0.876281	0.380877	0.493452	19.1037	27.4119	19.6565	17.3409	52.7947	24.7234
ENSG00000188428	BLOC1S5	protein_coding	245.47	-1.20294	0.22131	-5.43554	5.46319e-08	3.38764e-07	130.542	155.815	160.276	398.841	322.425	304.922
ENSG00000259040	BLOC1S5-TXNDC5	protein_coding	563.178	-2.39953	0.183697	-13.0624	5.39751e-39	2.44403e-37	186.792	197.654	152.716	960.686	1047.41	833.81
ENSG00000104164	BLOC1S6	protein_coding	943.528	-1.22746	0.157604	-7.78824	6.79495e-15	8.46937e-14	526.414	603.062	565.503	1156.64	1491.45	1318.1
ENSG00000196564	BLOC1S6P1	processed_pseudogene	0.993885	0.261291	2.67897	0.0975341	0.922302	NA	3.18395	0	0	0.867045	0.942762	0.969547
ENSG00000106605	BLVRA	protein_coding	337.288	0.539072	0.194182	2.77611	0.00550138	0.0145051	367.216	383.767	447.564	313.003	263.973	248.204
ENSG00000090013	BLVRB	protein_coding	280.24	-1.70757	0.260519	-6.55451	5.58261e-11	4.83671e-10	152.83	137.06	102.819	592.192	344.108	352.43
ENSG00000117475	BLZF1	protein_coding	1352.83	2.77474	0.147721	18.7836	1.02852e-78	1.58936e-76	2118.39	2495.93	2467.65	314.737	378.048	342.25
ENSG00000258565	BLZF2P	unprocessed_pseudogene	7.14472	0.0979161	1.16618	0.083963	0.933086	0.954459	4.24527	0	18.1445	6.06932	4.71381	9.69547
ENSG00000166780	BMERB1	protein_coding	13.0135	-2.68159	0.890077	-3.01276	0.00258883	0.00742214	3.18395	5.77093	1.51204	28.6125	26.3973	12.6041
ENSG00000104081	BMF	protein_coding	525.84	-0.446253	0.187486	-2.38019	0.0173035	0.0395497	392.688	463.117	480.829	723.116	505.32	589.969
ENSG00000259409	BMF-AS1	lncRNA	24.6706	-0.341976	0.586049	-0.583528	0.559538	0.662695	16.9811	20.1982	28.7288	17.3409	23.5691	41.2057
ENSG00000168283	BMI1	protein_coding	552.916	-0.541541	0.172943	-3.13134	0.00174013	0.00520452	403.301	474.659	473.268	632.943	743.839	589.484
ENSG00000234201	BMI1P1	processed_pseudogene	0.707546	3.41483	3.93433	0.867958	0.385417	NA	4.24527	0	0	0	0	0
ENSG00000168487	BMP1	protein_coding	118.764	-1.31683	0.303746	-4.3353	1.45562e-05	6.44426e-05	90.2121	54.8238	57.4575	196.819	166.869	146.402
ENSG00000163217	BMP10	protein_coding	2.31075	2.80905	1.98965	1.41183	0.157999	0.244013	3.18395	5.77093	3.02408	0	1.88552	0
ENSG00000125845	BMP2	protein_coding	175.519	0.846497	0.229947	3.68127	0.000232072	0.000830115	230.306	246.707	199.589	122.253	128.216	126.041
ENSG00000138756	BMP2K	protein_coding	4559.54	-0.387496	0.176184	-2.19939	0.0278504	0.0594069	3635.02	3850.65	4368.28	3691.01	6167.55	5644.7
ENSG00000260278	BMP2K-DT	lncRNA	5.10261	3.00847	1.40959	2.13428	0.0328197	0.068325	13.7971	10.0991	3.02408	0.867045	2.82829	0
ENSG00000204113	BMP2KL	processed_pseudogene	1.51768	0.37439	2.01689	0.185627	0.852737	0.898029	2.12264	1.44273	1.51204	2.60114	0.942762	0.484773
ENSG00000125378	BMP4	protein_coding	25.0842	3.01478	0.648543	4.64853	3.34305e-06	1.62431e-05	54.1272	49.0529	30.2408	10.4045	3.77105	2.90864
ENSG00000112175	BMP5	protein_coding	0.0807956	-0.0880933	4.07688	-0.021608	0.982761	NA	0	0	0	0	0	0.484773
ENSG00000153162	BMP6	protein_coding	14.8219	3.21449	0.787539	4.08169	4.47096e-05	0.000182884	24.4103	36.0683	19.6565	2.60114	3.77105	2.42387
ENSG00000236323	BMP6P1	processed_pseudogene	0.530659	3.00647	4.01449	0.748905	0.453915	NA	3.18395	0	0	0	0	0
ENSG00000101144	BMP7	protein_coding	2.40913	-1.42475	1.8141	-0.785377	0.432232	0.544246	1.06132	2.88546	0	5.20227	0.942762	4.36296
ENSG00000183682	BMP8A	protein_coding	6.00664	5.45115	1.6139	3.37762	0.000731157	0.00237005	4.24527	18.7555	12.0963	0	0.942762	0
ENSG00000116985	BMP8B	protein_coding	6.04157	-1.32927	1.24552	-1.06724	0.285865	0.393745	8.49055	1.44273	0	13.8727	5.65657	6.78683
ENSG00000285905	BMP8B-AS1	lncRNA	1.13871	4.07013	3.00123	1.35616	0.17505	NA	1.06132	5.77093	0	0	0	0
ENSG00000164619	BMPER	protein_coding	5.43931	-0.27046	1.20259	-0.224898	0.822059	0.875508	7.42923	4.3282	3.02408	8.67045	0.942762	8.24115
ENSG00000107779	BMPR1A	protein_coding	470.772	0.642022	0.1638	3.91955	8.8714e-05	0.000344866	592.216	574.207	554.919	347.685	380.876	374.73
ENSG00000219642	BMPR1AP1	processed_pseudogene	11.4452	1.54917	0.899108	1.72301	0.0848868	0.149783	4.24527	31.7401	15.1204	5.20227	8.48486	3.87819
ENSG00000232460	BMPR1AP2	processed_pseudogene	9.49844	1.17253	0.932289	1.25769	0.208505	0.305549	4.24527	23.0837	12.0963	5.20227	8.48486	3.87819
ENSG00000138696	BMPR1B	protein_coding	3.5018	5.71007	2.04747	2.78884	0.00528973	0.0140167	13.7971	7.21366	0	0	0	0
ENSG00000249599	BMPR1B-DT	lncRNA	1.07514	3.99469	3.0326	1.31725	0.187755	NA	2.12264	4.3282	0	0	0	0
ENSG00000204217	BMPR2	protein_coding	2121.94	-0.211615	0.147489	-1.43478	0.151349	0.23546	1901.88	1895.75	2103.25	1895.36	2511.52	2423.87
ENSG00000165733	BMS1	protein_coding	324.598	-0.509469	0.194181	-2.62368	0.00869866	0.0216492	271.697	226.509	305.432	395.373	372.391	376.184
ENSG00000204177	BMS1P1	transcribed_unprocessed_pseudogene	47.0524	-0.143979	0.402606	-0.357617	0.72063	0.797768	50.9433	36.0683	46.8732	53.7568	46.1953	48.4773
ENSG00000237238	BMS1P10	transcribed_unprocessed_pseudogene	14.355	-0.718588	0.73095	-0.983088	0.325564	0.435746	15.9198	7.21366	9.07224	13.8727	23.5691	16.4823
ENSG00000225883	BMS1P11	unprocessed_pseudogene	2.00245	-0.460659	1.78483	-0.258096	0.796333	0.856416	2.12264	1.44273	1.51204	2.60114	0.942762	3.39341
ENSG00000224599	BMS1P12	unprocessed_pseudogene	1.34647	-0.290775	2.21878	-0.131052	0.895734	0.929601	2.12264	1.44273	0	2.60114	0.942762	0.969547
ENSG00000231099	BMS1P19	processed_pseudogene	0.480911	2.81741	4.0293	0.699231	0.484408	NA	0	2.88546	0	0	0	0
ENSG00000251079	BMS1P2	transcribed_unprocessed_pseudogene	88.7733	1.17382	0.306936	3.82431	0.000131137	0.000492288	135.849	111.09	122.475	55.4909	47.1381	60.5967
ENSG00000272779	BMS1P20	transcribed_unprocessed_pseudogene	120.651	-1.05714	0.284595	-3.71453	0.00020358	0.000735952	64.7404	98.1058	72.5779	159.536	178.182	150.765
ENSG00000283101	BMS1P21	transcribed_unprocessed_pseudogene	3.55595	4.7483	1.81539	2.61558	0.0089076	0.0221126	10.6132	7.21366	3.02408	0	0	0.484773
ENSG00000286156	BMS1P23	transcribed_unprocessed_pseudogene	4.27386	-1.62747	1.32479	-1.22848	0.219268	0.318367	3.18395	1.44273	1.51204	5.20227	8.48486	5.81728
ENSG00000240089	BMS1P3	transcribed_unprocessed_pseudogene	48.2466	-0.243818	0.416818	-0.58495	0.558581	0.661957	32.9009	54.8238	45.3612	61.5602	40.5388	54.2946
ENSG00000242338	BMS1P4	transcribed_unprocessed_pseudogene	194.29	0.817066	0.220919	3.69848	0.000216895	0.00077955	250.471	235.165	258.559	127.456	142.357	151.734
ENSG00000242288	BMS1P4-AGAP5	lncRNA	301.645	1.00815	0.199499	5.0534	4.3402e-07	2.38495e-06	456.367	353.469	399.178	183.814	199.866	217.178
ENSG00000270025	BMS1P7	transcribed_unprocessed_pseudogene	35.601	1.38511	0.503591	2.75047	0.00595099	0.0155266	66.8631	41.8392	45.3612	30.3466	13.1987	15.9975
ENSG00000260518	BMS1P8	transcribed_unprocessed_pseudogene	6.27917	-0.443643	1.08367	-0.409388	0.682255	0.766795	8.49055	5.77093	1.51204	5.20227	9.42762	7.2716
ENSG00000198312	BMS1P9	unprocessed_pseudogene	1.20552	-2.11117	2.75062	-0.767527	0.442768	NA	1.06132	0	0	5.20227	0	0.969547
ENSG00000164603	BMT2	protein_coding	1003.63	1.43746	0.214085	6.71442	1.88811e-11	1.71842e-10	1101.65	1516.31	1781.18	381.5	660.876	580.274
ENSG00000102010	BMX	protein_coding	1.22538	4.16602	2.90055	1.43629	0.150921	NA	0	4.3282	3.02408	0	0	0
ENSG00000169594	BNC1	protein_coding	15.3185	-1.20197	0.894597	-1.34359	0.17908	0.270904	8.49055	7.21366	12.0963	51.1557	4.71381	8.24115
ENSG00000173068	BNC2	protein_coding	192.419	-1.04233	0.245958	-4.23783	2.25686e-05	9.69462e-05	149.646	132.731	93.7465	280.923	235.691	261.778
ENSG00000234779	BNC2-AS1	lncRNA	0.314254	-1.3309	4.01533	-0.331456	0.7403	NA	0	0	0	0	1.88552	0
ENSG00000113734	BNIP1	protein_coding	90.8756	0.581403	0.361227	1.60952	0.107503	0.179937	128.42	100.991	96.7705	111.849	48.0809	59.1423
ENSG00000140299	BNIP2	protein_coding	1946.72	-0.0207274	0.143198	-0.144747	0.884911	0.92197	1862.61	1891.42	2044.28	1712.41	2232.46	1937.15
ENSG00000176171	BNIP3	protein_coding	921.891	1.22036	0.179077	6.81474	9.44318e-12	8.85101e-11	1476.29	1243.63	1147.64	676.295	528.89	458.596
ENSG00000104765	BNIP3L	protein_coding	1883.88	-0.58447	0.131026	-4.46073	8.16805e-06	3.74264e-05	1504.95	1487.46	1528.67	2357.5	2364.45	2060.29
ENSG00000197358	BNIP3P1	transcribed_processed_pseudogene	0.887655	-0.046468	2.858	-0.0162589	0.987028	NA	1.06132	0	1.51204	0.867045	1.88552	0
ENSG00000270270	BNIP3P10	processed_pseudogene	0.176886	1.81065	4.08047	0.443736	0.657234	NA	1.06132	0	0	0	0	0
ENSG00000271550	BNIP3P11	processed_pseudogene	2.31556	2.43984	2.19763	1.11021	0.266908	0.372749	11.6745	0	0	1.73409	0	0.484773
[truncated: 38,311 more rows]
