# Supplementary material for: TREM2 is down-regulated by HSV1 in microglia and involved in antiviral defense in the brain
Source: Sci Adv. 2023 Aug 18;9(33):eadf5808. doi: 10.1126/sciadv.adf5808 (PMC10438464; doi:10.1126/sciadv.adf5808)
Supplement: Supplementary file 2 — Data S1 and S2 [file sciadv.adf5808_data_s1_and_s2.zip › adf5808_Data_S2.xlsx]

## Sheet: Ark1
ensembl_gene_id	gene_symbol	gene_biotype	baseMean	log2FoldChange	lfcSE	stat	pvalue	padj	HSV1_S1	HSV1_S2	HSV1_S3	Uninfected_S1	Uninfected_S2	Uninfected_S3
ENSG00000124491	F13A1	protein_coding	17566.1	-5.89917	0.125919	-46.8489	0	0	575.235	585.749	576.087	37631.5	33370	32657.7
ENSG00000113555	PCDH12	protein_coding	345.791	-5.77216	0.347143	-16.6276	4.39659e-62	4.39749e-60	5.30659	20.1982	13.6084	571.383	810.775	653.474
ENSG00000066056	TIE1	protein_coding	136.99	-5.55305	0.481544	-11.5318	9.12436e-31	2.92842e-29	4.24527	2.88546	10.5843	230.634	320.539	253.052
ENSG00000133135	RNF128	protein_coding	128.958	-5.44802	0.4893	-11.1343	8.53863e-29	2.4425e-27	2.12264	4.3282	12.0963	199.42	281.886	273.897
ENSG00000011677	GABRA3	protein_coding	73.4879	-5.33462	0.611727	-8.7206	2.76741e-18	4.42149e-17	1.06132	4.3282	6.04816	176.877	117.845	134.767
ENSG00000060718	COL11A1	protein_coding	174.538	-5.21649	0.466834	-11.1742	5.45442e-29	1.59143e-27	9.55186	5.77093	12.0963	559.244	186.667	273.897
ENSG00000139329	LUM	protein_coding	222.455	-5.18383	0.393674	-13.1678	1.34399e-39	6.28042e-38	8.49055	15.8701	12.0963	630.342	310.169	357.763
ENSG00000115461	IGFBP5	protein_coding	281.484	-5.02219	0.360383	-13.9357	3.84476e-44	2.16359e-42	20.165	15.8701	13.6084	820.225	434.613	384.425
ENSG00000164692	COL1A2	protein_coding	1239.58	-5.00855	0.461893	-10.8435	2.14011e-27	5.78207e-26	71.1083	88.0066	65.0177	3867.02	1470.71	1875.59
ENSG00000133800	LYVE1	protein_coding	147.165	-4.97163	0.442409	-11.2376	2.66436e-29	7.95658e-28	10.6132	7.21366	9.07224	187.282	415.758	253.052
ENSG00000168542	COL3A1	protein_coding	2502.34	-4.85304	0.476977	-10.1746	2.57476e-24	5.92113e-23	139.033	209.196	154.228	7773.93	3062.09	3675.55
ENSG00000151704	KCNJ1	protein_coding	71.1718	-4.80115	0.556989	-8.61982	6.70598e-18	1.04289e-16	1.06132	8.65639	6.04816	114.45	165.926	130.889
ENSG00000142875	PRKACB	protein_coding	302.566	-4.79158	0.289414	-16.5562	1.44536e-61	1.42132e-59	16.9811	24.5264	22.6806	516.759	675.018	559.428
ENSG00000072952	IRAG1	protein_coding	130.604	-4.55416	0.391005	-11.6473	2.36767e-31	7.80474e-30	15.9198	8.65639	6.04816	241.039	254.546	257.415
ENSG00000154096	THY1	protein_coding	31.6983	-4.55162	0.82424	-5.5222	3.34789e-08	2.12747e-07	3.18395	1.44273	3.02408	110.115	27.3401	45.0839
ENSG00000133110	POSTN	protein_coding	131.105	-4.47611	0.442968	-10.1048	5.25963e-24	1.16905e-22	4.24527	17.3128	13.6084	368.494	170.64	212.331
ENSG00000123453	SARDH	protein_coding	40.2412	-4.42203	0.676448	-6.53714	6.27055e-11	5.40707e-10	1.06132	5.77093	4.53612	55.4909	99.9328	74.6551
ENSG00000275395	FCGBP	protein_coding	1765.26	-4.41815	0.392991	-11.2424	2.52514e-29	7.55629e-28	140.094	135.617	198.077	1936.11	4363.1	3818.56
ENSG00000113083	LOX	protein_coding	265.647	-4.40925	0.323993	-13.6091	3.53708e-42	1.82839e-40	25.4716	18.7555	27.2167	711.844	356.364	454.233
ENSG00000165140	FBP1	protein_coding	139.052	-4.4047	0.400566	-10.9962	3.98661e-28	1.10994e-26	22.2877	11.5419	1.51204	261.848	290.371	246.75
ENSG00000165457	FOLR2	protein_coding	773.758	-4.40323	0.237603	-18.5318	1.14302e-76	1.71195e-74	67.9244	70.6939	71.0659	2037.56	1141.68	1253.62
ENSG00000284505	LYNX1-SLURP2	protein_coding	44.1927	-4.39623	0.631967	-6.95641	3.49049e-12	3.41062e-11	2.12264	2.88546	7.5602	99.7102	79.192	73.6856
ENSG00000204262	COL5A2	protein_coding	135.657	-4.36731	0.755091	-5.78382	7.30235e-09	5.02408e-08	4.24527	17.3128	16.6324	452.598	160.27	162.884
ENSG00000172893	DHCR7	protein_coding	96.9814	-4.36278	0.442391	-9.86182	6.09335e-23	1.27755e-21	12.7358	5.77093	7.5602	155.201	231.919	168.701
ENSG00000117519	CNN3	protein_coding	66.8792	-4.3626	0.557122	-7.8306	4.85532e-15	6.13607e-14	4.24527	8.65639	6.04816	198.553	100.876	82.8962
ENSG00000211445	GPX3	protein_coding	1021.22	-4.27971	0.209456	-20.4325	8.60271e-93	1.79465e-90	77.4762	98.1058	127.011	1921.37	2338.05	1565.33
ENSG00000076716	GPC4	protein_coding	6569.23	-4.2581	0.208269	-20.4452	6.62805e-93	1.39265e-90	902.121	572.765	477.805	9752.52	15253.9	12456.3
ENSG00000113140	SPARC	protein_coding	1357	-4.24751	0.212059	-20.0298	3.02664e-89	5.97272e-87	117.806	148.601	142.132	3495.06	2149.5	2088.89
ENSG00000169439	SDC2	protein_coding	1363.49	-4.24079	0.172703	-24.5554	3.79012e-133	1.81466e-130	139.033	141.388	130.035	2963.56	2597.31	2209.6
ENSG00000260314	MRC1	protein_coding	9151.24	-4.22767	0.1461	-28.9369	4.10205e-184	4.4372e-181	1031.6	816.586	931.416	15173.3	19850.8	17103.8
ENSG00000133027	PEMT	protein_coding	21.0023	-4.22317	0.863879	-4.88861	1.01551e-06	5.29624e-06	3.18395	1.44273	1.51204	48.5545	32.0539	39.2666
ENSG00000160307	S100B	protein_coding	319.56	-4.21443	0.324315	-12.9949	1.3083e-38	5.86949e-37	26.533	41.8392	30.2408	913.866	518.519	386.364
ENSG00000133063	CHIT1	protein_coding	2345.61	-4.18529	0.169116	-24.7481	3.24947e-135	1.60854e-132	285.495	217.853	226.806	4218.17	5257.78	3867.52
ENSG00000154146	NRGN	protein_coding	74.8902	-4.17488	0.460276	-9.07038	1.18606e-19	2.0693e-18	7.42923	7.21366	9.07224	143.062	138.586	143.978
ENSG00000169282	KCNAB1	protein_coding	44.7159	-4.16768	0.605795	-6.8797	5.99795e-12	5.72846e-11	6.36791	1.44273	6.04816	66.7625	82.9631	104.711
ENSG00000134072	CAMK1	protein_coding	685.125	-4.13096	0.239065	-17.2796	6.69719e-67	7.55206e-65	91.2734	60.5947	68.0418	1734.09	1143.57	1013.18
ENSG00000153012	LGI2	protein_coding	97.2915	-4.10458	0.428429	-9.58053	9.6544e-22	1.91034e-20	13.7971	12.9846	4.53612	138.727	197.98	215.724
ENSG00000133048	CHI3L1	protein_coding	11512	-4.10013	0.134775	-30.422	2.81315e-203	4.10805e-200	1345.75	1278.26	1179.39	22839.7	23583.2	18845.6
ENSG00000134668	SPOCD1	protein_coding	313.797	-4.09842	0.302071	-13.5678	6.21885e-42	3.18645e-40	56.2499	17.3128	27.2167	702.307	491.179	588.515
ENSG00000057294	PKP2	protein_coding	15.6822	-4.05076	1.02822	-3.93959	8.16227e-05	0.000319126	1.06132	1.44273	3.02408	55.4909	13.1987	19.8757
ENSG00000125810	CD93	protein_coding	373.618	-4.04785	0.2437	-16.6099	5.90568e-62	5.88674e-60	50.9433	36.0683	39.313	603.463	822.089	689.832
ENSG00000102760	TYROBP	protein_coding	508.912	-4.04633	0.216033	-18.7302	2.81002e-78	4.31945e-76	56.2499	57.7093	60.4816	925.137	1117.17	836.719
ENSG00000105472	CLEC11A	protein_coding	204.941	-4.01803	0.314664	-12.7693	2.43452e-37	1.04871e-35	33.9622	14.4273	21.1686	422.251	426.128	311.709
ENSG00000137673	MMP7	protein_coding	1959.52	-4.00073	0.194258	-20.5949	3.04903e-94	6.95702e-92	263.207	232.28	193.541	2898.53	4771.32	3398.26
ENSG00000108821	COL1A1	protein_coding	1870.52	-3.99076	0.513125	-7.77736	7.40516e-15	9.18755e-14	189.976	291.432	182.957	5732.9	2084.45	2741.39
ENSG00000163106	HPGDS	protein_coding	2199.48	-3.98419	0.159088	-25.0439	2.03577e-138	1.06173e-135	254.716	225.066	305.432	4664.7	3931.32	3815.65
ENSG00000058085	LAMC2	protein_coding	82.8239	-3.97049	0.93494	-4.24679	2.16857e-05	9.34146e-05	5.30659	21.641	3.02408	283.524	95.219	88.2288
ENSG00000158485	CD1B	protein_coding	43.0419	-3.96353	0.593538	-6.67781	2.42537e-11	2.1829e-10	6.36791	1.44273	7.5602	97.9761	69.7644	75.1399
ENSG00000162894	FCMR	protein_coding	624.748	-3.93287	0.205457	-19.1421	1.12704e-81	1.88093e-79	92.3347	75.0221	60.4816	1120.22	1336.84	1063.59
ENSG00000130592	LSP1	protein_coding	1490.08	-3.93033	0.21621	-18.1783	7.66747e-74	1.04156e-71	170.872	214.967	164.812	3847.95	2488.89	2053.02
ENSG00000130635	COL5A1	protein_coding	867.887	-3.91698	0.438316	-8.93643	4.01935e-19	6.7465e-18	110.377	100.991	111.891	2605.47	1018.18	1260.41
ENSG00000187840	EIF4EBP1	protein_coding	139.981	-3.90879	0.379075	-10.3114	6.25924e-25	1.49231e-23	16.9811	15.8701	19.6565	383.234	193.266	210.876
ENSG00000114786	ABHD14A-ACY1	protein_coding	62.0142	-3.89655	0.533564	-7.30288	2.8168e-13	3.05034e-12	15.9198	4.3282	1.51204	143.93	106.532	99.8633
ENSG00000243989	ACY1	protein_coding	43.0188	-3.88548	0.590701	-6.57775	4.77613e-11	4.17265e-10	9.55186	4.3282	1.51204	93.6409	76.3637	72.716
ENSG00000112414	ADGRG6	protein_coding	20.8608	-3.8819	0.822915	-4.71726	2.39041e-06	1.1839e-05	2.12264	1.44273	4.53612	51.1557	34.8822	31.0255
ENSG00000140937	CDH11	protein_coding	128.524	-3.88122	0.785181	-4.94309	7.68922e-07	4.08015e-06	16.9811	28.8546	3.02408	365.893	167.812	188.577
ENSG00000152760	DYNLT5	protein_coding	41.9292	-3.86386	0.604365	-6.39325	1.62398e-10	1.34249e-09	10.6132	2.88546	1.51204	72.8318	89.5624	74.1703
ENSG00000163520	FBLN2	protein_coding	19.9802	-3.85393	0.837943	-4.59927	4.23966e-06	2.02923e-05	3.18395	1.44273	3.02408	49.4216	24.5118	38.2971
ENSG00000165757	JCAD	protein_coding	16.2937	-3.84051	0.91693	-4.18845	2.80869e-05	0.000118989	3.18395	1.44273	1.51204	39.8841	21.6835	30.0559
ENSG00000130203	APOE	protein_coding	1880.67	-3.8397	0.210707	-18.2229	3.39536e-74	4.67759e-72	246.226	246.707	243.438	4820.77	3319.47	2407.38
ENSG00000132965	ALOX5AP	protein_coding	280.818	-3.82636	0.272021	-14.0664	6.10661e-45	3.5247e-43	45.6367	20.1982	43.8491	554.042	571.314	449.87
ENSG00000153823	PID1	protein_coding	20.0623	-3.82611	0.818378	-4.67523	2.93623e-06	1.43837e-05	2.12264	1.44273	4.53612	38.15	35.825	38.2971
ENSG00000149635	OCSTAMP	protein_coding	103.037	-3.82147	0.834923	-4.57704	4.71612e-06	2.23711e-05	29.7169	7.21366	3.02408	143.93	239.462	194.879
ENSG00000128510	CPA4	protein_coding	18.9038	-3.8172	0.991419	-3.85024	0.000118003	0.000447855	4.24527	1.44273	1.51204	71.9648	5.65657	28.6016
ENSG00000152661	GJA1	protein_coding	88.8962	-3.80981	0.438937	-8.67962	3.97101e-18	6.27923e-17	10.6132	15.8701	9.07224	230.634	150.842	116.346
ENSG00000151320	AKAP6	protein_coding	699.584	-3.80304	0.191823	-19.8257	1.78642e-87	3.36609e-85	112.5	75.0221	90.7224	1193.92	1367.01	1358.33
ENSG00000102024	PLS3	protein_coding	118.752	-3.80259	0.455861	-8.34154	7.33283e-17	1.06337e-15	18.0424	24.5264	4.53612	358.957	133.872	172.579
ENSG00000145107	TM4SF19	protein_coding	1387.53	-3.79802	0.162747	-23.3369	1.87183e-120	6.83359e-118	204.834	167.357	184.469	2282.06	2839.6	2646.86
ENSG00000011465	DCN	protein_coding	114.42	-3.75903	0.418151	-8.98965	2.48023e-19	4.22376e-18	8.49055	20.1982	19.6565	317.339	156.499	164.338
ENSG00000166033	HTRA1	protein_coding	61.9152	-3.75475	0.521233	-7.2036	5.86445e-13	6.1522e-12	11.6745	5.77093	7.5602	177.744	83.9058	84.8353
ENSG00000120756	PLS1	protein_coding	39.5446	-3.73715	0.606896	-6.15782	7.37541e-10	5.66114e-09	8.49055	4.3282	3.02408	71.9648	97.1045	52.3555
ENSG00000273331	TM4SF19-DYNLT2B	protein_coding	1016.48	-3.73423	0.166147	-22.4754	7.2185e-112	2.39572e-109	161.32	138.502	123.987	1796.52	1966.6	1911.95
ENSG00000169432	SCN9A	protein_coding	732.34	-3.72737	0.209203	-17.817	5.21709e-71	6.59611e-69	93.396	88.0066	128.523	1066.47	1469.77	1547.88
ENSG00000010278	CD9	protein_coding	1246	-3.72305	0.170024	-21.8973	2.75924e-106	8.2231e-104	194.221	137.06	193.541	2166.75	2519.06	2265.35
ENSG00000106541	AGR2	protein_coding	52.4918	-3.72105	0.547843	-6.79217	1.10456e-11	1.02902e-10	14.8585	4.3282	1.51204	108.381	95.219	90.6526
ENSG00000120885	CLU	protein_coding	125.769	-3.7019	0.35169	-10.526	6.55443e-26	1.65025e-24	15.9198	25.9692	12.0963	261.848	236.633	202.15
ENSG00000174370	C11orf45	protein_coding	348.567	-3.70118	0.231871	-15.9623	2.34107e-57	2.02288e-55	60.4951	50.4956	36.289	660.688	674.075	609.36
ENSG00000167588	GPD1	protein_coding	144.46	-3.69826	0.334867	-11.044	2.34409e-28	6.57338e-27	24.4103	24.5264	12.0963	306.934	274.344	224.45
ENSG00000137573	SULF1	protein_coding	83.0109	-3.69645	0.481879	-7.67091	1.7078e-14	2.04167e-13	4.24527	8.65639	24.1926	208.091	108.418	144.462
ENSG00000111348	ARHGDIB	protein_coding	3619.68	-3.67825	0.164316	-22.3852	5.4891e-111	1.7617e-108	517.923	493.414	562.479	8357.45	6141.15	5645.67
ENSG00000155792	DEPTOR	protein_coding	61.0334	-3.67374	0.512154	-7.17311	7.33132e-13	7.62259e-12	13.7971	4.3282	7.5602	78.9011	159.327	102.287
ENSG00000177791	MYOZ1	protein_coding	170.54	-3.66972	0.347131	-10.5716	4.03694e-26	1.02613e-24	13.7971	17.3128	45.3612	364.159	310.169	272.443
ENSG00000099194	SCD	protein_coding	5319.19	-3.65995	0.382228	-9.57531	1.01554e-21	2.00405e-20	812.97	862.754	663.785	5853.42	14459.1	9263.05
ENSG00000169413	RNASE6	protein_coding	574.505	-3.65935	0.211162	-17.3296	2.81197e-67	3.20806e-65	74.2923	106.762	72.5779	1253.75	987.072	952.58
ENSG00000180155	LYNX1	protein_coding	228.594	-3.65893	0.268468	-13.6289	2.6957e-42	1.41094e-40	26.533	38.9538	36.289	468.204	417.644	383.94
ENSG00000071282	LMCD1	protein_coding	34.5893	-3.65488	0.712457	-5.12996	2.898e-07	1.63396e-06	7.42923	2.88546	4.53612	122.253	29.2256	41.2057
ENSG00000142765	SYTL1	protein_coding	8.91445	-3.64264	1.1941	-3.05053	0.00228439	0.00663927	1.06132	1.44273	1.51204	26.0114	10.3704	13.0889
ENSG00000178562	CD28	protein_coding	334.89	-3.63908	0.232244	-15.6692	2.45708e-55	1.98236e-53	55.1886	36.0683	57.4575	589.591	615.624	655.414
ENSG00000115414	FN1	protein_coding	8140.29	-3.6371	0.171295	-21.2329	4.74203e-100	1.24771e-97	1181.25	1387.91	1064.48	19056.8	12158.8	13992.5
ENSG00000155265	GOLGA7B	protein_coding	116.129	-3.63659	0.359892	-10.1047	5.26744e-24	1.16989e-22	12.7358	18.7555	21.1686	241.906	227.206	175.003
ENSG00000076351	SLC46A1	protein_coding	487.81	-3.63468	0.201339	-18.0525	7.53615e-73	1.00503e-70	60.4951	82.2357	77.114	944.212	898.452	864.351
ENSG00000160255	ITGB2	protein_coding	9618.14	-3.63433	0.136574	-26.6106	5.12037e-156	3.64745e-153	1353.18	1366.27	1583.11	18903.3	19018.3	15484.6
ENSG00000250722	SELENOP	protein_coding	12343.1	-3.62767	0.121556	-29.8435	1.06572e-195	1.2969e-192	1780.89	1755.8	2007.99	23959.9	22621.6	21932.6
ENSG00000175463	TBC1D10C	protein_coding	42.6919	-3.6104	0.576069	-6.2673	3.67365e-10	2.91873e-09	7.42923	10.0991	1.51204	101.444	70.7072	64.9596
ENSG00000145431	PDGFC	protein_coding	437.433	-3.60445	0.218521	-16.4948	4.00157e-61	3.88272e-59	49.882	79.3503	72.5779	839.3	725.927	857.564
ENSG00000187498	COL4A1	protein_coding	150.751	-3.59174	0.356016	-10.0887	6.19798e-24	1.37135e-22	35.0235	18.7555	13.6084	360.691	208.35	268.08
ENSG00000102575	ACP5	protein_coding	933.556	-3.59008	0.194395	-18.4679	3.74117e-76	5.51841e-74	147.523	118.304	163.3	2064.43	1710.17	1397.6
ENSG00000019549	SNAI2	protein_coding	18.8665	-3.57879	0.836707	-4.27723	1.89229e-05	8.2217e-05	5.30659	1.44273	1.51204	45.9534	22.6263	36.358
ENSG00000118596	SLC16A7	protein_coding	241.852	-3.56904	0.318689	-11.1991	4.11699e-29	1.21578e-27	31.8395	28.8546	52.9214	293.061	623.166	421.268
ENSG00000173546	CSPG4	protein_coding	169.472	-3.54997	0.311617	-11.3921	4.5793e-30	1.41978e-28	31.8395	23.0837	24.1926	241.039	373.334	323.344
ENSG00000157510	AFAP1L1	protein_coding	179.27	-3.54796	0.333462	-10.6398	1.94593e-26	5.025e-25	19.1037	15.8701	51.4093	317.339	358.25	313.648
ENSG00000168995	SIGLEC7	protein_coding	150.204	-3.53967	0.318366	-11.1182	1.02288e-28	2.91739e-27	20.165	23.0837	28.7288	326.009	271.515	231.722
ENSG00000154917	RAB6B	protein_coding	35.7032	-3.53904	0.667537	-5.30163	1.14774e-07	6.81182e-07	12.7358	1.44273	1.51204	58.092	90.5052	49.9317
ENSG00000101220	C20orf27	protein_coding	113.489	-3.53424	0.349809	-10.1034	5.33824e-24	1.18472e-22	14.8585	23.0837	16.6324	228.033	210.236	188.092
ENSG00000171345	KRT19	protein_coding	56.4804	-3.52606	0.629915	-5.59768	2.17234e-08	1.41083e-07	5.30659	10.0991	12.0963	216.761	48.0809	46.5382
ENSG00000003096	KLHL13	protein_coding	25.3845	-3.51591	0.712763	-4.93279	8.10641e-07	4.2875e-06	1.06132	5.77093	6.04816	39.017	49.0236	51.386
ENSG00000069424	KCNAB2	protein_coding	778.64	-3.50875	0.182929	-19.1809	5.34244e-82	8.96732e-80	141.155	132.731	101.307	1329.18	1597.98	1369.48
ENSG00000166428	PLD4	protein_coding	67.4606	-3.50126	0.469791	-7.45281	9.13756e-14	1.02999e-12	16.9811	8.65639	6.04816	165.606	102.761	104.711
ENSG00000204136	GGTA1	protein_coding	336.831	-3.50041	0.286375	-12.2232	2.33764e-34	8.80942e-33	55.1886	23.0837	86.1863	659.821	638.25	558.459
ENSG00000106066	CPVL	protein_coding	1545.04	-3.49768	0.172496	-20.2769	2.05704e-91	4.23084e-89	252.594	194.769	306.944	3137.84	2781.15	2596.93
ENSG00000137809	ITGA11	protein_coding	73.8034	-3.48867	0.924312	-3.77434	0.000160433	0.000592363	21.2264	12.9846	1.51204	229.767	71.6499	105.681
ENSG00000164484	TMEM200A	protein_coding	64.6119	-3.47808	0.449598	-7.73598	1.02613e-14	1.25921e-13	14.8585	10.0991	6.04816	123.12	123.502	110.044
ENSG00000203710	CR1	protein_coding	967.693	-3.46992	0.207463	-16.7255	8.54371e-63	8.69434e-61	154.952	170.242	155.74	1250.28	2203.24	1871.71
ENSG00000130881	LRP3	protein_coding	157.309	-3.46438	0.308617	-11.2255	3.05732e-29	9.09289e-28	19.1037	34.6256	25.7047	307.801	303.569	253.052
ENSG00000135218	CD36	protein_coding	5680.46	-3.46242	0.198759	-17.4203	5.79206e-68	6.76652e-66	746.107	1066.18	1025.16	14177.1	8161.49	8906.74
ENSG00000148082	SHC3	protein_coding	70.3921	-3.45657	0.453474	-7.62242	2.48962e-14	2.92839e-13	18.0424	12.9846	3.02408	117.051	127.273	143.978
ENSG00000184992	BRI3BP	protein_coding	157.666	-3.45427	0.333757	-10.3497	4.19894e-25	1.01351e-23	35.0235	24.5264	18.1445	208.091	360.135	300.075
ENSG00000162493	PDPN	protein_coding	36.3422	-3.44101	0.672366	-5.11776	3.09189e-07	1.73824e-06	6.36791	1.44273	10.5843	117.051	44.3098	38.2971
ENSG00000152642	GPD1L	protein_coding	352.781	-3.43786	0.259532	-13.2464	4.73264e-40	2.25116e-38	73.231	30.2974	74.0899	562.712	713.671	662.685
ENSG00000102996	MMP15	protein_coding	58.5466	-3.41691	0.482404	-7.08309	1.40978e-12	1.42668e-11	16.9811	7.21366	4.53612	110.982	112.189	99.3785
ENSG00000010327	STAB1	protein_coding	4283.66	-3.41664	0.166006	-20.5815	4.02157e-94	9.03493e-92	681.366	656.443	864.887	6206.31	8630.04	8662.9
ENSG00000122378	PRXL2A	protein_coding	385.847	-3.41088	0.246723	-13.8248	1.80689e-43	9.93821e-42	91.2734	59.152	45.3612	808.086	720.27	590.939
ENSG00000013016	EHD3	protein_coding	118.578	-3.40723	0.344187	-9.89937	4.18904e-23	8.89135e-22	13.7971	28.8546	19.6565	229.767	219.664	199.727
ENSG00000162430	SELENON	protein_coding	1537.22	-3.3971	0.184385	-18.424	8.43727e-76	1.22597e-73	301.414	248.15	247.975	2232.64	3509.9	2683.22
ENSG00000147408	CSGALNACT1	protein_coding	39.1487	-3.39588	0.60961	-5.57058	2.53899e-08	1.63731e-07	2.12264	15.8701	3.02408	71.0977	76.3637	66.4139
ENSG00000077152	UBE2T	protein_coding	12.9091	-3.3934	0.97325	-3.48667	0.000489072	0.00163824	1.06132	4.3282	1.51204	33.8148	20.7408	15.9975
ENSG00000141756	FKBP10	protein_coding	64.3545	-3.39291	0.531771	-6.38041	1.76617e-10	1.45673e-09	7.42923	11.5419	15.1204	205.49	63.1651	83.381
ENSG00000107282	APBA1	protein_coding	73.9795	-3.38894	0.445652	-7.60445	2.86122e-14	3.35483e-13	9.55186	8.65639	21.1686	177.744	106.532	120.224
ENSG00000241399	CD302	protein_coding	456.996	-3.38885	0.243641	-13.9092	5.56982e-44	3.1223e-42	56.2499	77.9075	107.355	649.417	1000.27	850.777
ENSG00000152952	PLOD2	protein_coding	116.99	-3.38628	0.339775	-9.96624	2.14177e-23	4.59607e-22	21.2264	21.641	18.1445	250.576	200.808	189.546
ENSG00000003436	TFPI	protein_coding	142.004	-3.38352	0.313913	-10.7785	4.34768e-27	1.15962e-25	24.4103	28.8546	21.1686	227.166	299.798	250.628
ENSG00000091986	CCDC80	protein_coding	258.331	-3.35658	0.357593	-9.38658	6.19786e-21	1.16408e-19	52.0046	53.3811	31.7528	802.017	272.458	338.372
ENSG00000165072	MAMDC2	protein_coding	50.9274	-3.34683	0.510145	-6.56055	5.36087e-11	4.65703e-10	9.55186	5.77093	12.0963	63.2943	98.99	115.861
ENSG00000157087	SYK	protein_coding	60.8523	-3.34538	0.471286	-7.09842	1.26195e-12	1.28376e-11	10.6132	11.5419	10.5843	73.6988	143.3	115.376
ENSG00000036672	USP2	protein_coding	289.834	-3.34499	0.24689	-13.5485	8.08518e-42	4.12104e-40	63.6791	36.0683	54.4334	578.319	542.088	464.413
ENSG00000173599	PC	protein_coding	244.379	-3.34027	0.265891	-12.5626	3.39095e-36	1.38512e-34	45.6367	40.3965	45.3612	383.234	561.886	389.758
ENSG00000186318	BACE1	protein_coding	635.038	-3.33977	0.18514	-18.0392	9.59744e-73	1.26263e-70	102.948	118.304	122.475	1069.07	1305.73	1091.71
ENSG00000038427	VCAN	protein_coding	582.452	-3.33275	0.23665	-14.083	4.82826e-45	2.7979e-43	84.9055	145.716	86.1863	1341.32	843.772	992.816
ENSG00000196549	MME	protein_coding	98.1374	-3.32302	0.449035	-7.40036	1.35819e-13	1.51634e-12	16.9811	30.2974	6.04816	271.385	122.559	141.554
ENSG00000155659	VSIG4	protein_coding	5670.66	-3.31612	0.151849	-21.8383	1.00386e-105	2.96148e-103	879.833	1092.15	1135.54	11731.1	10360	8825.3
ENSG00000073737	DHRS9	protein_coding	310.262	-3.31293	0.256012	-12.9405	2.65851e-38	1.1818e-36	43.5141	63.4802	65.0177	639.879	421.415	628.266
ENSG00000134061	CD180	protein_coding	453.821	-3.31107	0.206154	-16.0612	4.77587e-58	4.23963e-56	71.1083	106.762	72.5779	854.907	806.062	811.511
ENSG00000171659	GPR34	protein_coding	4041.05	-3.30457	0.149195	-22.1493	1.0601e-108	3.29375e-106	607.074	745.892	880.007	7076.82	7485.53	7450.97
ENSG00000112902	SEMA5A	protein_coding	14.7666	-3.29511	0.925065	-3.56203	0.000368	0.00126385	1.06132	1.44273	6.04816	40.7511	16.027	23.2691
ENSG00000109072	VTN	protein_coding	14.7664	-3.29127	0.940457	-3.49965	0.000465864	0.00156787	1.06132	1.44273	6.04816	45.0864	15.0842	19.8757
ENSG00000069482	GAL	protein_coding	63.2103	-3.28944	0.489885	-6.71471	1.88446e-11	1.71563e-10	19.1037	1.44273	13.6084	99.7102	132.929	112.467
ENSG00000114544	SLC41A3	protein_coding	61.5635	-3.28552	0.498178	-6.59507	4.25044e-11	3.729e-10	8.49055	23.0837	3.02408	89.3057	130.101	115.376
ENSG00000138449	SLC40A1	protein_coding	950.837	-3.27083	0.193188	-16.9308	2.6657e-64	2.82081e-62	146.462	233.723	157.252	1981.2	1553.67	1632.72
ENSG00000130508	PXDN	protein_coding	92.6657	-3.26819	0.432118	-7.56317	3.93358e-14	4.54807e-13	22.2877	23.0837	6.04816	239.304	115.96	149.31
ENSG00000130598	TNNI2	protein_coding	16.8916	-3.26607	0.902621	-3.61843	0.000296394	0.00103671	1.06132	7.21366	1.51204	52.0227	24.5118	15.028
ENSG00000139278	GLIPR1	protein_coding	1361.23	-3.25871	0.184647	-17.6483	1.04924e-69	1.27683e-67	252.594	207.753	312.992	2005.48	2855.63	2532.94
ENSG00000138796	HADH	protein_coding	244.739	-3.25557	0.251778	-12.9303	3.03641e-38	1.34774e-36	56.2499	37.511	43.8491	468.204	470.438	392.182
ENSG00000136026	CKAP4	protein_coding	87.338	-3.24717	0.460434	-7.05242	1.75837e-12	1.76478e-11	15.9198	14.4273	19.6565	269.651	92.3907	111.983
ENSG00000165475	CRYL1	protein_coding	271.87	-3.24583	0.27919	-11.6259	3.04357e-31	9.9765e-30	35.0235	70.6939	51.4093	609.533	487.408	377.154
ENSG00000113719	ERGIC1	protein_coding	449.202	-3.23994	0.2073	-15.6292	4.60228e-55	3.67252e-53	94.4573	85.1212	77.114	945.946	769.294	723.282
ENSG00000255054		protein_coding	659.622	-3.23902	0.203531	-15.9141	5.05892e-57	4.3202e-55	136.91	112.533	128.523	1004.04	1497.11	1078.62
ENSG00000110013	SIAE	protein_coding	106.816	-3.22986	0.347377	-9.29784	1.43324e-20	2.65099e-19	25.4716	21.641	13.6084	192.484	209.293	178.397
ENSG00000158488	CD1E	protein_coding	92.6267	-3.22624	0.380705	-8.4744	2.363e-17	3.54644e-16	24.4103	8.65639	19.6565	152.6	172.525	177.912
ENSG00000272896		protein_coding	22.1651	-3.22167	0.747649	-4.30907	1.63945e-05	7.19811e-05	5.30659	5.77093	1.51204	59.8261	34.8822	25.693
ENSG00000160883	HK3	protein_coding	859.276	-3.21867	0.195774	-16.4408	9.76273e-61	9.31798e-59	212.264	122.632	161.788	1532.94	1732.8	1393.24
ENSG00000182752	PAPPA	protein_coding	35.7953	-3.21284	0.646001	-4.97342	6.57806e-07	3.52382e-06	1.06132	5.77093	15.1204	77.167	41.4815	74.1703
ENSG00000152133	GPATCH11	protein_coding	249.15	-3.20933	0.260906	-12.3007	8.97733e-35	3.43183e-33	55.1886	59.152	30.2408	508.956	433.671	407.694
ENSG00000121316	PLBD1	protein_coding	447.023	-3.20768	0.208814	-15.3614	2.96955e-53	2.20684e-51	91.2734	75.0221	95.2585	704.041	939.934	776.607
ENSG00000102265	TIMP1	protein_coding	340.334	-3.19651	0.288416	-11.083	1.51743e-28	4.29022e-27	102.948	40.3965	54.4334	793.346	515.691	535.19
ENSG00000174938	SEZ6L2	protein_coding	60.1504	-3.19462	0.444743	-7.18306	6.81697e-13	7.10805e-12	10.6132	11.5419	13.6084	130.057	95.219	99.8633
ENSG00000198865	CCDC152	protein_coding	50.9272	-3.17295	0.630353	-5.0336	4.81356e-07	2.62923e-06	7.42923	17.3128	6.04816	21.6761	117.845	135.252
ENSG00000158270	COLEC12	protein_coding	1791.47	-3.17104	0.14342	-22.1102	2.51877e-108	7.66284e-106	330.07	408.293	337.185	3230.61	3276.1	3166.54
ENSG00000115380	EFEMP1	protein_coding	37.2885	-3.17078	0.612108	-5.18011	2.21757e-07	1.27239e-06	6.36791	14.4273	1.51204	87.5716	70.7072	43.1448
ENSG00000142173	COL6A2	protein_coding	544.945	-3.16387	0.249292	-12.6914	6.59764e-37	2.77652e-35	152.83	64.9229	107.355	1060.4	1114.34	769.82
ENSG00000099377	HSD3B7	protein_coding	273.582	-3.16225	0.250537	-12.6219	1.59907e-36	6.63388e-35	64.7404	51.9383	46.8732	600.862	422.357	454.717
ENSG00000095970	TREM2	protein_coding	587.917	-3.15931	0.259886	-12.1565	5.29891e-34	1.96645e-32	84.9055	167.357	104.331	1428.02	985.186	757.701
ENSG00000122574	WIPF3	protein_coding	18.9993	-3.15879	0.771763	-4.09295	4.25922e-05	0.000174712	5.30659	2.88546	3.02408	22.5432	42.4243	37.8123
ENSG00000240583	AQP1	protein_coding	35.8792	-3.15309	0.688881	-4.57712	4.71415e-06	2.23654e-05	9.55186	4.3282	7.5602	130.057	24.5118	39.2666
ENSG00000100350	FOXRED2	protein_coding	275.426	-3.14949	0.239656	-13.1417	1.89828e-39	8.81417e-38	44.5754	54.8238	69.5538	487.279	542.088	454.233
ENSG00000134042	MRO	protein_coding	29.3596	-3.14827	0.621554	-5.06516	4.08058e-07	2.2499e-06	8.49055	4.3282	4.53612	63.2943	50.9092	44.5991
ENSG00000102359	SRPX2	protein_coding	83.9585	-3.14658	0.407713	-7.71764	1.18505e-14	1.44693e-13	15.9198	24.5264	10.5843	196.819	138.586	117.315
ENSG00000183098	GPC6	protein_coding	41.9756	-3.14434	0.543931	-5.78077	7.43586e-09	5.11113e-08	4.24527	11.5419	10.5843	84.9704	53.7374	86.7744
ENSG00000184347	SLIT3	protein_coding	42.2006	-3.14302	0.58192	-5.40112	6.62254e-08	4.0711e-07	10.6132	7.21366	7.5602	128.323	47.1381	52.3555
ENSG00000010610	CD4	protein_coding	1738.06	-3.14233	0.162223	-19.3705	1.37041e-83	2.34059e-81	327.947	320.286	414.299	2763.27	3584.38	3018.2
ENSG00000102962	CCL22	protein_coding	1535.63	-3.12963	0.18171	-17.2233	1.77686e-66	1.98832e-64	358.726	311.63	272.167	2158.94	3316.64	2795.69
ENSG00000101335	MYL9	protein_coding	227.969	-3.1273	0.303093	-10.318	5.84431e-25	1.39566e-23	43.5141	59.152	37.801	582.654	343.165	301.529
ENSG00000072071	ADGRL1	protein_coding	19.5928	-3.12518	0.751822	-4.15681	3.22721e-05	0.000135325	2.12264	5.77093	4.53612	27.7454	40.5388	36.8428
ENSG00000139508	SLC46A3	protein_coding	164.757	-3.12434	0.307028	-10.1761	2.53602e-24	5.83665e-23	23.349	36.0683	43.8491	232.368	344.108	308.801
ENSG00000227825	SLC9A7P1	transcribed_processed_pseudogene	57.338	-3.12116	0.511162	-6.10601	1.02154e-09	7.73328e-09	16.9811	7.21366	10.5843	52.8898	139.529	116.83
ENSG00000159784	FAM131B	protein_coding	59.2032	-3.12079	0.482425	-6.46896	9.86814e-11	8.34662e-10	5.30659	20.1982	12.0963	78.9011	129.158	109.559
ENSG00000282608	ADORA3	protein_coding	147.275	-3.11155	0.364828	-8.52883	1.47837e-17	2.24765e-16	15.9198	21.641	55.9455	318.206	247.004	224.935
ENSG00000091409	ITGA6	protein_coding	1048.38	-3.11127	0.20462	-15.2051	3.27078e-52	2.35868e-50	255.778	190.441	204.125	1385.54	2371.05	1883.34
ENSG00000167914	GSDMA	protein_coding	42.9024	-3.11112	0.520477	-5.97744	2.26674e-09	1.65672e-08	6.36791	7.21366	13.6084	89.3057	73.5354	67.3835
ENSG00000179163	FUCA1	protein_coding	2757.65	-3.10781	0.153866	-20.1982	1.01607e-90	2.06079e-88	488.206	682.412	551.894	5438.11	4605.39	4779.87
ENSG00000136999	CCN3	protein_coding	40.9756	-3.10441	0.56601	-5.48472	4.14117e-08	2.60213e-07	11.6745	4.3282	9.07224	53.7568	110.303	56.7185
ENSG00000196372	ASB13	protein_coding	130.549	-3.1031	0.338024	-9.18013	4.3056e-20	7.72891e-19	37.1461	12.9846	30.2408	267.05	219.664	216.209
ENSG00000283822	MIR639	miRNA	35.4614	-3.09927	0.604443	-5.12748	2.93648e-07	1.65406e-06	13.7971	4.3282	3.02408	83.2363	58.4512	49.9317
ENSG00000242574	HLA-DMB	protein_coding	349.419	-3.07183	0.234748	-13.0856	3.97844e-39	1.81901e-37	73.231	59.152	90.7224	763.867	549.63	559.913
ENSG00000110799	VWF	protein_coding	111.654	-3.06889	0.388327	-7.90284	2.72618e-15	3.49674e-14	32.9009	8.65639	28.7288	158.669	262.088	178.881
ENSG00000197046	SIGLEC15	protein_coding	169.791	-3.06057	0.364411	-8.39866	4.51611e-17	6.62801e-16	63.6791	27.4119	15.1204	267.05	383.704	261.778
ENSG00000178789	CD300LB	protein_coding	79.0169	-3.05153	0.402468	-7.58205	3.40147e-14	3.96106e-13	10.6132	21.641	19.6565	167.34	141.414	113.437
ENSG00000105426	PTPRS	protein_coding	71.6632	-3.05059	0.433318	-7.04007	1.92142e-12	1.92445e-11	11.6745	27.4119	7.5602	114.45	142.357	126.526
ENSG00000143851	PTPN7	protein_coding	256.71	-3.04516	0.249406	-12.2097	2.76025e-34	1.03886e-32	41.3914	72.1366	54.4334	454.332	501.549	416.42
ENSG00000167972	ABCA3	protein_coding	77.1291	-3.04406	0.385205	-7.90244	2.73494e-15	3.50643e-14	14.8585	14.4273	21.1686	143.062	129.158	140.099
